# Supplementary material for: N,N′-bis­[(3-hy­droxy-4(4H)-oxypyran-2-yl)meth­yl]-N,N′-dimethyl­ethylene-1,2-diammonium tetra­chloridoplatinate(II) dihydrate
Source: Acta Crystallogr Sect E Struct Rep Online. 2012 Oct 6;68(Pt 11):m1323–4. doi: 10.1107/S1600536812040949 (PMC3515092; doi:10.1107/S1600536812040949)
Supplement: Supplementary file 1 [file e-68-m1323-sup1.cif]

##############################################################################
#                                                                            #
# This CIF contains the data in a paper accepted for publication in          #
# Acta Crystallographica Section E. It conforms to the requirements of       #
# Notes for Authors for Acta Crystallographica Section E, and has been       #
# peer reviewed under the auspices of the IUCr Commission on Journals.       #
#                                                                            #
# Full details of the Crystallographic Information File format               #
# are given in the paper "The Crystallographic Information File (CIF):       #
# a New Standard Archive File for Crystallography" by S. R. Hall, F. H.      #
# Allen and I. D. Brown [Acta Cryst. (1991), A47, 655-685].                  #
#                                                                            #
# The current version of the core CIF dictionary is obtainable from          #
# ftp://ftp.iucr.org/pub/cif_core.dic.                                       #
#                                                                            #
# Software is freely available for graphical display of the structure(s)     #
# in this CIF. For information consult the CIF software page                 #
# http://www.iucr.org/resources/cif/software.                                #
#                                                                            #
# This file may be used for bona fide research purposes within the           #
# scientific community so long as proper attribution is given to the journal # 
# article from which it was obtained.                                        #
#                                                                            #
##############################################################################
data_I
_audit_creation_method     SHELXL97
_chemical_name_systematic
;
<i>N</i>,<i>N</i>'-bis[(3-hydroxy-4(4<i>H</i>)-oxypyran-2-yl)methyl]-<i>N</i>,
<i>N</i>'-dimethylethylene-1,2-diammonium tetrachloridoplatinate(II)
dihydrate
;
_chemical_name_common     ?
_chemical_formula_moiety     'C16 H22 N2 O6 2+, Pt Cl4 2-, 2(H2 O)'
_chemical_formula_sum     'C16 H26 Cl4 N2 O8 Pt'
_chemical_formula_iupac     '(C16 H22 N2 O6 )  [Pt Cl4] , 2H2 O'
_chemical_formula_weight     711.28
_chemical_melting_point     ?
_symmetry_cell_setting     triclinic
_symmetry_space_group_name_H-M     'P -1'
_symmetry_space_group_name_hall     '-P 1'
loop_
    _symmetry_equiv_pos_as_xyz
    'x, y, z'
    '-x, -y, -z'
_cell_length_a     6.4775(4)
_cell_length_b     7.0037(4)
_cell_length_c     13.1628(8)
_cell_angle_alpha     88.810(5)
_cell_angle_beta     87.033(5)
_cell_angle_gamma     71.927(6)
_cell_volume     566.92(6)
_cell_formula_units_Z     1
_cell_measurement_reflns_used     7279
_cell_measurement_theta_min     4.1152
_cell_measurement_theta_max     29.2408
_cell_measurement_temperature     150
_cell_special_details     ?
_exptl_crystal_description     'prismatic'
_exptl_crystal_colour     'light yellow'
_exptl_crystal_size_max     0.32
_exptl_crystal_size_mid     0.22
_exptl_crystal_size_min     0.20
_exptl_crystal_density_diffrn     2.083
_exptl_crystal_density_meas     ?
_exptl_crystal_density_method     'not measured'
_exptl_crystal_F_000     346
_exptl_absorpt_coefficient_mu     6.705
_exptl_absorpt_correction_type     multi-scan
_exptl_absorpt_process_details
;
(CrysAlis PRO; Oxford Diffraction 2009)
;
_exptl_absorpt_correction_T_min     0.164
_exptl_absorpt_correction_T_max     0.262
_exptl_special_details     ?
_diffrn_ambient_temperature     150
_diffrn_radiation_type     MoK\a
_diffrn_radiation_wavelength     0.71073
_diffrn_radiation_source     'Enhance (Mo) X-ray Source'
_diffrn_radiation_monochromator     graphite
_diffrn_measurement_device_type     'Oxford Diffraction Xcalibur3'
_diffrn_measurement_method     '\w scans'
_diffrn_detector_area_resol_mean     16.4547
_diffrn_reflns_number     9431
_diffrn_reflns_av_R_equivalents     0.0443
_diffrn_reflns_av_sigmaI/netI     0.0394
_diffrn_reflns_theta_min     4.12
_diffrn_reflns_theta_max     29.34
_diffrn_reflns_theta_full     25.00
_diffrn_measured_fraction_theta_max     0.878
_diffrn_measured_fraction_theta_full     0.995
_diffrn_reflns_limit_h_min     -8
_diffrn_reflns_limit_h_max     8
_diffrn_reflns_limit_k_min     -9
_diffrn_reflns_limit_k_max     9
_diffrn_reflns_limit_l_min     -17
_diffrn_reflns_limit_l_max     17
_diffrn_standards_number     ?
_diffrn_standards_interval_count     ?
_diffrn_standards_interval_time     ?
_diffrn_standards_decay_%     ?
_refine_special_details
;
Refinement of <i>F</i>^2^ against ALL reflections. The weighted <i>R</i>-factor
<i>wR</i> and goodness of fit <i>S</i> are based on <i>F</i>^2^, conventional
<i>R</i>-factors <i>R</i> are based on <i>F</i>, with <i>F</i> set to zero for
negative <i>F</i>^2^. The threshold expression of <i>F</i>^2^ >
2\s(<i>F</i>^2^) is used only for calculating <i>R</i>-factors(gt) <i>etc</i>.
and is not relevant to the choice of reflections for refinement.
<i>R</i>-factors based on <i>F</i>^2^ are statistically about twice as large
as those based on <i>F</i>, and <i>R</i>- factors based on ALL data will be
even larger.
;
_reflns_number_total     2719
_reflns_number_gt     2694
_reflns_threshold_expression     >2\s(I)
_refine_ls_structure_factor_coef     Fsqd
_refine_ls_matrix_type     full
_refine_ls_R_factor_all     0.0237
_refine_ls_R_factor_gt     0.0234
_refine_ls_wR_factor_gt     0.0490
_refine_ls_wR_factor_ref     0.0490
_refine_ls_goodness_of_fit_ref     1.021
_refine_ls_restrained_S_all     1.021
_refine_ls_number_reflns     2719
_refine_ls_number_parameters     158
_refine_ls_number_restraints     0
_refine_ls_number_constraints     ?
_refine_ls_hydrogen_treatment     mixed
_refine_ls_weighting_scheme     calc
_refine_ls_weighting_details
         'calc w=1/[\s^2^(Fo^2^)+(0.0253P)^2^+0.0000P] where P=(Fo^2^+2Fc^2^)/3'
_atom_sites_solution_hydrogens     geom
_atom_sites_solution_primary     direct
_atom_sites_solution_secondary     difmap
_refine_ls_shift/su_max     0.000
_refine_ls_shift/su_mean     0.000
_refine_diff_density_max     1.444
_refine_diff_density_min     -1.144
_refine_ls_extinction_method     none
_refine_ls_extinction_coef     ?
loop_
    _atom_type_symbol
    _atom_type_description
    _atom_type_scat_dispersion_real
    _atom_type_scat_dispersion_imag
    _atom_type_scat_source
    'C' 'C' 0.0033 0.0016
                         'International Tables Vol C Tables 4.2.6.8 and 6.1.1.4'
    'H' 'H' 0.0000 0.0000
                         'International Tables Vol C Tables 4.2.6.8 and 6.1.1.4'
    'N' 'N' 0.0061 0.0033
                         'International Tables Vol C Tables 4.2.6.8 and 6.1.1.4'
    'O' 'O' 0.0106 0.0060
                         'International Tables Vol C Tables 4.2.6.8 and 6.1.1.4'
    'Cl' 'Cl' 0.1484 0.1585
                         'International Tables Vol C Tables 4.2.6.8 and 6.1.1.4'
    'Pt' 'Pt' -1.7033 8.3905
                         'International Tables Vol C Tables 4.2.6.8 and 6.1.1.4'
_computing_data_collection
;
CrysAlis PRO (Oxford Diffraction 2009)
;
_computing_cell_refinement
;
CrysAlis PRO (Oxford Diffraction 2009)
;
_computing_data_reduction
;
CrysAlis PRO (Oxford Diffraction 2009)
;
_computing_structure_solution     'SIR97 (Altomare <i>et al.</i>, 1999)'
_computing_structure_refinement     'SHELXL97 (Sheldrick, 2008)'
_computing_molecular_graphics     'ORTEP-3 (Farrugia, 1997)'
_computing_publication_material     'PARST97 (Nardelli, 1995)'
loop_
    _atom_site_type_symbol
    _atom_site_label
    _atom_site_fract_x
    _atom_site_fract_y
    _atom_site_fract_z
    _atom_site_U_iso_or_equiv
    _atom_site_adp_type
    _atom_site_calc_flag
    _atom_site_refinement_flags
    _atom_site_occupancy
    _atom_site_symmetry_multiplicity
    _atom_site_disorder_assembly
    _atom_site_disorder_group
    Pt Pt1 1.0000 0.0000 0.5000 0.01531(6) Uani d S 1 2 . .
    Cl Cl1 1.25762(12) 0.12554(11) 0.42237(6) 0.01926(15) Uani d . 1 1 . .
    Cl Cl2 0.82520(13) 0.02992(11) 0.34889(6) 0.02098(16) Uani d . 1 1 . .
    O O1 0.8029(5) 0.6477(4) 0.1284(2) 0.0298(6) Uani d . 1 1 . .
    O O2 0.8598(4) 0.3386(4) -0.00821(17) 0.0278(5) Uani d . 1 1 . .
    O O3 0.3953(4) 0.4312(3) 0.22157(16) 0.0218(5) Uani d . 1 1 . .
    N N1 0.5757(4) 0.6487(4) 0.3876(2) 0.0169(5) Uani d . 1 1 . .
    C C1 0.4294(6) 0.2757(5) 0.1565(3) 0.0261(7) Uani d . 1 1 . .
    H H1 0.3424 0.1924 0.1649 0.031 Uiso calc R 1 1 . .
    C C2 0.5823(6) 0.2365(5) 0.0809(3) 0.0263(7) Uani d . 1 1 . .
    H H2 0.5998 0.1263 0.0394 0.032 Uiso calc R 1 1 . .
    C C3 0.7197(5) 0.3601(5) 0.0625(2) 0.0224(7) Uani d . 1 1 . .
    C C4 0.6815(5) 0.5228(5) 0.1358(2) 0.0205(6) Uani d . 1 1 . .
    C C5 0.5256(5) 0.5510(5) 0.2108(2) 0.0187(6) Uani d . 1 1 . .
    C C6 0.4731(5) 0.7161(5) 0.2869(2) 0.0190(6) Uani d . 1 1 . .
    H H6A 0.3166 0.7682 0.2984 0.023 Uiso calc R 1 1 . .
    H H6B 0.5233 0.8244 0.2595 0.023 Uiso calc R 1 1 . .
    C C7 0.4568(5) 0.5266(5) 0.4470(2) 0.0181(6) Uani d . 1 1 . .
    H H7A 0.4719 0.4039 0.4103 0.022 Uiso calc R 1 1 . .
    H H7B 0.3033 0.6018 0.4532 0.022 Uiso calc R 1 1 . .
    C C15 0.8152(5) 0.5442(5) 0.3735(2) 0.0181(6) Uani d . 1 1 . .
    H H15A 0.8821 0.6290 0.3351 0.027 Uiso calc R 1 1 . .
    H H15B 0.8389 0.4207 0.3376 0.027 Uiso calc R 1 1 . .
    H H15C 0.8778 0.5159 0.4388 0.027 Uiso calc R 1 1 . .
    O O1W 1.1440(5) -0.0251(4) 0.1423(2) 0.0343(6) Uani d . 1 1 . .
    H H1N 0.559(6) 0.742(6) 0.417(3) 0.028(11) Uiso d . 1 1 . .
    H H1O 0.888(7) 0.623(6) 0.088(3) 0.024(11) Uiso d . 1 1 . .
    H H1WA 1.062(9) -0.020(8) 0.194(4) 0.059(16) Uiso d . 1 1 . .
    H H1WB 1.128(7) -0.105(7) 0.104(3) 0.040(13) Uiso d . 1 1 . .
loop_
    _atom_site_aniso_label
    _atom_site_aniso_U_11
    _atom_site_aniso_U_22
    _atom_site_aniso_U_33
    _atom_site_aniso_U_12
    _atom_site_aniso_U_13
    _atom_site_aniso_U_23
    Pt1 0.01339(9) 0.01279(9) 0.02021(9) -0.00476(6) 0.00072(6) -0.00306(6)
    Cl1 0.0169(4) 0.0185(4) 0.0241(4) -0.0084(3) 0.0032(3) -0.0031(3)
    Cl2 0.0223(4) 0.0208(4) 0.0219(4) -0.0092(3) -0.0040(3) -0.0009(3)
    O1 0.0347(15) 0.0327(14) 0.0275(13) -0.0200(12) 0.0137(12) -0.0108(11)
    O2 0.0310(14) 0.0309(13) 0.0237(12) -0.0136(11) 0.0074(10) -0.0087(10)
    O3 0.0236(12) 0.0246(12) 0.0197(11) -0.0112(10) -0.0005(9) -0.0021(9)
    N1 0.0197(14) 0.0154(13) 0.0168(12) -0.0074(11) 0.0002(10) -0.0020(10)
    C1 0.0284(19) 0.0261(18) 0.0283(17) -0.0143(15) -0.0056(15) 0.0001(14)
    C2 0.0310(19) 0.0242(17) 0.0271(17) -0.0134(15) 0.0003(15) -0.0062(13)
    C3 0.0251(18) 0.0222(16) 0.0196(15) -0.0064(13) -0.0035(13) -0.0020(12)
    C4 0.0236(17) 0.0208(16) 0.0191(15) -0.0096(13) -0.0003(13) -0.0030(12)
    C5 0.0218(16) 0.0177(15) 0.0172(14) -0.0065(13) -0.0041(13) 0.0014(11)
    C6 0.0220(16) 0.0170(15) 0.0170(14) -0.0047(12) -0.0027(12) 0.0018(11)
    C7 0.0171(15) 0.0176(15) 0.0200(15) -0.0060(12) 0.0006(12) 0.0009(11)
    C15 0.0158(15) 0.0189(15) 0.0194(14) -0.0051(12) 0.0007(12) -0.0008(11)
    O1W 0.0380(17) 0.0383(16) 0.0315(15) -0.0187(13) -0.0001(13) -0.0064(12)
_geom_special_details
;
All s.u.'s (except the s.u. in the dihedral angle between two l.s. planes) are
estimated using the full covariance matrix. The cell s.u.'s are taken into
account individually in the estimation of s.u.'s in distances, angles and
torsion angles; correlations between s.u.'s in cell parameters are only used
when they are defined by crystal symmetry. An approximate (isotropic)
treatment of cell s.u.'s is used for estimating s.u.'s involving l.s. planes.
;
loop_
    _geom_bond_atom_site_label_1
    _geom_bond_atom_site_label_2
    _geom_bond_site_symmetry_2
    _geom_bond_distance
    _geom_bond_publ_flag
    Pt1 Cl1 2_756 2.3018(8) ?
    Pt1 Cl1 . 2.3018(8) ?
    Pt1 Cl2 2_756 2.3132(7) ?
    Pt1 Cl2 . 2.3132(7) ?
    O1 C4 . 1.345(4) ?
    O1 H1O . 0.73(4) ?
    O2 C3 . 1.243(4) ?
    O3 C1 . 1.356(4) ?
    O3 C5 . 1.363(4) ?
    N1 C15 . 1.499(4) ?
    N1 C7 . 1.501(4) ?
    N1 C6 . 1.514(4) ?
    N1 H1N . 0.74(4) ?
    C1 C2 . 1.337(5) ?
    C1 H1 . 0.9300 ?
    C2 C3 . 1.431(5) ?
    C2 H2 . 0.9300 ?
    C3 C4 . 1.462(4) ?
    C4 C5 . 1.348(5) ?
    C5 C6 . 1.491(4) ?
    C6 H6A . 0.9700 ?
    C6 H6B . 0.9700 ?
    C7 C7 2_666 1.526(6) ?
    C7 H7A . 0.9700 ?
    C7 H7B . 0.9700 ?
    C15 H15A . 0.9600 ?
    C15 H15B . 0.9600 ?
    C15 H15C . 0.9600 ?
    O1W H1WA . 0.84(5) ?
    O1W H1WB . 0.79(5) ?
loop_
    _geom_angle_atom_site_label_1
    _geom_angle_atom_site_label_2
    _geom_angle_atom_site_label_3
    _geom_angle_site_symmetry_1
    _geom_angle_site_symmetry_3
    _geom_angle
    _geom_angle_publ_flag
    Cl1 Pt1 Cl1 2_756 . 180.00(4) ?
    Cl1 Pt1 Cl2 2_756 2_756 90.28(3) ?
    Cl1 Pt1 Cl2 . 2_756 89.72(3) ?
    Cl1 Pt1 Cl2 2_756 . 89.72(3) ?
    Cl1 Pt1 Cl2 . . 90.28(3) ?
    Cl2 Pt1 Cl2 2_756 . 180.0 ?
    C4 O1 H1O . . 115(3) ?
    C1 O3 C5 . . 118.6(3) ?
    C15 N1 C7 . . 113.3(2) ?
    C15 N1 C6 . . 111.5(2) ?
    C7 N1 C6 . . 110.8(2) ?
    C15 N1 H1N . . 109(3) ?
    C7 N1 H1N . . 107(3) ?
    C6 N1 H1N . . 106(3) ?
    C2 C1 O3 . . 123.1(3) ?
    C2 C1 H1 . . 118.5 ?
    O3 C1 H1 . . 118.5 ?
    C1 C2 C3 . . 121.5(3) ?
    C1 C2 H2 . . 119.2 ?
    C3 C2 H2 . . 119.2 ?
    O2 C3 C2 . . 125.6(3) ?
    O2 C3 C4 . . 120.7(3) ?
    C2 C3 C4 . . 113.7(3) ?
    O1 C4 C5 . . 119.1(3) ?
    O1 C4 C3 . . 119.7(3) ?
    C5 C4 C3 . . 121.2(3) ?
    C4 C5 O3 . . 121.9(3) ?
    C4 C5 C6 . . 124.4(3) ?
    O3 C5 C6 . . 113.7(3) ?
    C5 C6 N1 . . 112.9(2) ?
    C5 C6 H6A . . 109.0 ?
    N1 C6 H6A . . 109.0 ?
    C5 C6 H6B . . 109.0 ?
    N1 C6 H6B . . 109.0 ?
    H6A C6 H6B . . 107.8 ?
    N1 C7 C7 . 2_666 111.9(3) ?
    N1 C7 H7A . . 109.2 ?
    C7 C7 H7A 2_666 . 109.2 ?
    N1 C7 H7B . . 109.2 ?
    C7 C7 H7B 2_666 . 109.2 ?
    H7A C7 H7B . . 107.9 ?
    N1 C15 H15A . . 109.5 ?
    N1 C15 H15B . . 109.5 ?
    H15A C15 H15B . . 109.5 ?
    N1 C15 H15C . . 109.5 ?
    H15A C15 H15C . . 109.5 ?
    H15B C15 H15C . . 109.5 ?
    H1WA O1W H1WB . . 109(5) ?
loop_
    _geom_hbond_atom_site_label_D
    _geom_hbond_atom_site_label_H
    _geom_hbond_atom_site_label_A
    _geom_hbond_site_symmetry_D
    _geom_hbond_site_symmetry_H
    _geom_hbond_site_symmetry_A
    _geom_hbond_distance_DH
    _geom_hbond_distance_HA
    _geom_hbond_distance_DA
    _geom_hbond_angle_DHA
    _geom_hbond_publ_flag
    O1 H1O O2 1_555 1_555 2_765 0.73(4)   1.98(4)   2.655(4) 154(4) yes
    O1W H1WB O2 1_555 1_555 2_755 0.79(5)   2.07(5)   2.853(4) 171(4) yes
    O1W H1WA Cl2 1_555 1_555 1_555 0.84(5)   2.45(5)   3.282(3) 174(5) yes
    N1 H1N Cl1 1_555 1_555 2_766 0.74(4)   2.79(4)   3.380(3) 139(4) yes
    N1 H1N Cl1 1_555 1_555 1_465 0.74(4)   2.79(4)   3.362(3) 136(4) yes
data_global
_journal_date_recd_electronic     2012-09-10
_journal_date_accepted     2012-09-28
_journal_name_full     'Acta Crystallographica, Section E'
_journal_year     2012
_journal_volume     68
_journal_issue     11
_journal_page_first     m1323
_journal_page_last     m1324
_journal_paper_category     QM
_journal_paper_doi     10.1107/S1600536812040949
_journal_coeditor_code     NC2294
_publ_contact_author_name     'Paola Paoli'
_publ_contact_author_address
;
Dip. Energetica `Sergio Stecco'
University of Firenze
Via S. Marta 3
I-50139 Firenze
Italy
;
_publ_contact_author_email     paolapaoli@unifi.it
_publ_contact_author_fax     '+390554796342'
_publ_contact_author_phone     '+390554796240'
_publ_section_title
;\
<i>N</i>,<i>N</i>'-bis[(3-hydroxy-4(4<i>H</i>)-oxypyran-2-yl)methyl]-<i>N</i>,\
<i>N</i>'-dimethylethylene-1,2-diammonium tetrachloridoplatinate(II)
dihydrate
;
loop_
    _publ_author_name
    _publ_author_footnote
    _publ_author_address
    'Fusi, Vieri' .
;
Department of Basic Sciences and Fundamentals
University of Urbino
I-61029 Urbino
Italy
;
    'Giorgi, Luca' .
;
Department of Basic Sciences and Fundamentals
University of Urbino
I-61029 Urbino
Italy
;
    'Macedi, Eleonora' .
;
Dip. Energetica `Sergio Stecco'
University of Firenze
Via S. Marta 3
I-50139 Firenze
Italy
;
    'Paoli, Paola' .
;
Dip. Energetica `Sergio Stecco'
University of Firenze
Via S. Marta 3
I-50139 Firenze
Italy
;
    'Rossi, Patrizia' .
;
Dip. Energetica `Sergio Stecco'
University of Firenze
Via S. Marta 3
I-50139 Firenze
Italy
;
