# Supplementary material for: N,N′-bis­[(3-hy­droxy-4(4H)-oxypyran-2-yl)meth­yl]-N,N′-dimethyl­ethylene-1,2-diammonium tetra­chloridoplatinate(II) dihydrate
Source: Acta Crystallogr Sect E Struct Rep Online. 2012 Oct 6;68(Pt 11):m1323–4. doi: 10.1107/S1600536812040949 (PMC3515092; doi:10.1107/S1600536812040949)
Supplement: Supplementary file 2 [file e-68-m1323-Isup2.hkl]

#
# h,k,l, Fc-squared, Fo-squared, sigma(Fo-squared) and status flag
#
data_I
_shelx_title ' malten-pt in P1'
_shelx_refln_list_code          4
_shelx_F_calc_maximum      153.84
_exptl_crystal_F_000       346.00
_reflns_d_resolution_high  0.7253
 
loop_
 _symmetry_equiv_pos_as_xyz
 'x, y, z'
 '-x, -y, -z'
 
_cell_length_a     6.4775
_cell_length_b     7.0037
_cell_length_c    13.1628
_cell_angle_alpha  88.810
_cell_angle_beta   87.033
_cell_angle_gamma  71.927
 
_shelx_F_squared_multiplier     1.000
 
loop_
 _refln_index_h
 _refln_index_k
 _refln_index_l
 _refln_F_squared_calc
 _refln_F_squared_meas
 _refln_F_squared_sigma
 _refln_observed_status
   2   0   0     1257.75     1269.26     14.09 o
   3   0   0      113.77      114.85     12.51 o
   4   0   0     2545.80     2584.91    115.57 o
   5   0   0     2776.47     2802.27     80.27 o
   6   0   0     1282.49     1377.71     57.81 o
   7   0   0     1760.50     1721.38    151.96 o
  -7   1   0      548.83      590.54     52.43 o
  -6   1   0     1412.17     1380.00     52.24 o
  -5   1   0     3018.24     3000.54    187.84 o
  -4   1   0     2235.14     2249.20     44.34 o
  -3   1   0     1364.88     1406.15     26.36 o
  -2   1   0      337.58      337.71     10.34 o
  -1   1   0    17934.59    18524.62    215.14 o
   2   1   0     2373.18     2480.30     42.48 o
   3   1   0     3614.71     3752.41     57.62 o
   4   1   0     3548.99     3487.18     71.05 o
   5   1   0     1080.12     1106.17     76.45 o
   6   1   0     1168.06     1218.04     46.70 o
   7   1   0     1731.98     1814.22    110.22 o
   8   1   0      872.38      941.54     81.59 o
  -7   2   0      245.39      357.45     79.98 o
  -6   2   0     1198.69     1352.56     82.79 o
  -5   2   0     2861.58     3005.95     54.03 o
  -4   2   0     3036.60     2974.90    149.71 o
  -3   2   0      133.65      118.85      9.33 o
  -2   2   0     1712.31     1622.34     74.56 o
  -1   2   0     7017.37     7183.48     95.66 o
   0   2   0    10818.40    10921.67    169.65 o
   1   2   0     8066.53     8136.98    140.96 o
   2   2   0     1736.01     1804.27     29.32 o
   3   2   0     4919.31     5341.05     79.71 o
   4   2   0      297.78      285.61     15.93 o
   5   2   0     1173.68     1160.71     30.62 o
   6   2   0     4596.86     4701.51    172.61 o
   7   2   0     1961.64     1959.37    102.24 o
   8   2   0      406.76      401.54     39.14 o
  -6   3   0     1292.42     1310.78    115.97 o
  -5   3   0     2600.90     2688.00     73.18 o
  -4   3   0      663.07      659.36     28.94 o
  -3   3   0      453.61      472.13     21.71 o
  -2   3   0     1080.33     1105.79     23.81 o
  -1   3   0     7796.38     7921.74    139.22 o
   0   3   0     6988.09     7034.82     61.65 o
   1   3   0     5044.04     5048.31     77.38 o
   2   3   0     6182.98     5742.12    191.15 o
   3   3   0      618.85      561.73     13.56 o
   4   3   0      695.62      737.61     23.40 o
   5   3   0     1653.71     1653.39     35.53 o
   6   3   0     2675.21     2702.26     58.05 o
   7   3   0     2226.44     2234.99     95.19 o
   8   3   0      381.92      328.10     35.84 o
  -5   4   0     1661.05     1643.31     52.82 o
  -4   4   0      839.37      903.02     46.19 o
  -3   4   0      754.20      761.45     27.24 o
  -2   4   0     2481.56     2499.74     50.59 o
  -1   4   0      713.10      710.12     20.36 o
   0   4   0     2755.09     2601.12     62.48 o
   1   4   0     5451.87     5260.76     70.07 o
   2   4   0     8231.31     8222.00    150.47 o
   3   4   0     1389.82     1531.52     49.47 o
   4   4   0      409.17      370.63     19.73 o
   5   4   0     1126.34     1161.65     31.20 o
   6   4   0     3232.79     3205.77     65.62 o
   7   4   0     1386.09     1434.87     51.23 o
   8   4   0      282.36      289.34     55.08 o
  -5   5   0      743.71      654.09     74.96 o
  -4   5   0      807.48      784.75     38.88 o
  -3   5   0     1245.05     1232.10     38.83 o
  -2   5   0     1087.46     1112.03     29.00 o
  -1   5   0     1306.55     1382.10     36.40 o
   0   5   0     1744.59     1592.73    103.01 o
   1   5   0     5415.06     5201.61     83.77 o
   2   5   0     3426.32     3259.57     87.00 o
   3   5   0      870.36      878.63     51.41 o
   4   5   0      139.78      131.12     28.02 o
   5   5   0     3123.39     3282.40     57.63 o
   6   5   0     2178.34     2388.84    100.93 o
   7   5   0      896.81      962.09     63.97 o
   8   5   0      572.24      558.89     71.74 o
  -4   6   0      772.04      777.04     54.36 o
  -3   6   0     1217.60     1342.15     80.25 o
  -2   6   0      435.06      469.73     35.87 o
  -1   6   0      349.03      350.77     26.09 o
   0   6   0     2442.32     2342.78    127.01 o
   1   6   0     6391.52     6194.32    112.70 o
   2   6   0     1425.43     1396.56     51.77 o
   3   6   0      283.73      310.10     32.23 o
   4   6   0      947.13      904.32     50.96 o
   5   6   0     1170.36     1168.58     55.41 o
   6   6   0     1485.54     1525.38     73.15 o
   7   6   0      849.03      866.88     63.88 o
  -3   7   0      692.87      654.91     54.20 o
  -2   7   0      344.04      347.12     37.16 o
  -1   7   0      337.44      369.39     36.43 o
   0   7   0     1664.88     1711.27     76.25 o
   1   7   0     2038.81     1978.01     64.15 o
   2   7   0     2107.10     2024.39    126.37 o
   3   7   0      666.35      668.74     45.52 o
   4   7   0     1054.10     1057.74     79.04 o
   5   7   0      954.55      973.49     60.39 o
   6   7   0      509.43      514.88     41.86 o
  -2   8   0      118.35       97.67     46.30 o
  -1   8   0      348.05      318.70     41.17 o
   0   8   0     1403.35     1360.46     61.74 o
   1   8   0     1518.55     1428.30     71.17 o
   2   8   0      808.60      849.45     69.95 o
   3   8   0      870.29      826.03     51.26 o
   4   8   0      863.92      782.47     57.88 o
   5   8   0      323.87      335.39     41.58 o
   2   9   0      663.17      582.67     98.29 o
   3   9   0      978.87      815.24    108.10 o
  -4  -9   1      365.99      234.17     82.22 o
  -3  -9   1     1538.40     1236.40    124.48 o
  -2  -9   1      801.20      640.74     99.30 o
  -1  -9   1      287.88      187.90     73.08 o
  -5  -8   1      112.89      119.87     36.53 o
  -4  -8   1      999.20      910.38     56.11 o
  -3  -8   1     2013.82     1815.31    118.48 o
  -2  -8   1      905.95      869.50     93.89 o
  -1  -8   1     1039.93     1096.85     56.77 o
   0  -8   1      517.40      542.93     44.14 o
   1  -8   1      457.67      442.15     42.72 o
   2  -8   1      505.43      447.00     61.09 o
  -6  -7   1      450.72      426.78     52.16 o
  -5  -7   1      604.13      612.72     54.02 o
  -4  -7   1     2127.89     2162.24     68.75 o
  -3  -7   1      831.22      724.30     46.57 o
  -2  -7   1      765.85      711.49     45.23 o
  -1  -7   1     1138.46     1212.43     76.28 o
   0  -7   1     2190.78     2161.36     85.23 o
   1  -7   1      690.19      666.86     42.78 o
   2  -7   1      253.47      269.91     33.88 o
   3  -7   1     1023.21     1053.19     62.10 o
  -7  -6   1      960.13     1017.66     68.26 o
  -6  -6   1      453.53      434.15     47.28 o
  -5  -6   1     1719.07     1722.36     70.65 o
  -4  -6   1      952.71      983.17     54.25 o
  -3  -6   1     1112.31     1089.22     46.29 o
  -2  -6   1     2788.41     2591.68     69.96 o
  -1  -6   1     2838.11     2667.85    106.06 o
   0  -6   1     1197.26     1120.63     45.43 o
   1  -6   1      187.57      205.49     22.90 o
   2  -6   1      807.61      819.89     28.26 o
   3  -6   1     2159.03     2057.80     62.62 o
   4  -6   1      869.52      843.62     91.57 o
  -8  -5   1      996.37      868.82     88.71 o
  -7  -5   1      718.45      677.68     54.61 o
  -6  -5   1     1030.25     1084.99     61.88 o
  -5  -5   1     1458.40     1557.07     45.91 o
  -4  -5   1     1199.80     1142.27     43.74 o
  -3  -5   1     1607.89     1589.42    118.55 o
  -2  -5   1     2604.74     2417.51     57.73 o
  -1  -5   1     5605.13     5311.02     80.49 o
   0  -5   1     1157.28     1046.18     37.41 o
   1  -5   1      476.63      474.11     20.24 o
   2  -5   1     1573.53     1597.20     34.02 o
   3  -5   1     1713.73     1695.40     56.50 o
   4  -5   1     1457.32     1389.07     47.92 o
   5  -5   1      129.65      141.27     35.31 o
  -8  -4   1      814.99      831.48     86.48 o
  -7  -4   1      915.41      932.31     61.38 o
  -6  -4   1     3124.75     3356.38     93.36 o
  -5  -4   1     1883.00     1946.99     55.37 o
  -4  -4   1      654.98      665.59     33.24 o
  -3  -4   1      528.94      525.01     38.16 o
  -2  -4   1     5104.10     5073.58    146.92 o
  -1  -4   1     4862.11     4641.69    141.53 o
   0  -4   1     1997.33     1846.34     32.88 o
   1  -4   1     1838.85     1817.14     45.00 o
   2  -4   1     1949.59     1979.23     34.52 o
   3  -4   1     2372.79     2440.73     55.46 o
   4  -4   1      888.86      888.99     31.36 o
   5  -4   1     1211.62     1177.65     60.12 o
   6  -4   1      508.89      479.30     91.49 o
  -8  -3   1      309.99      317.56     50.01 o
  -7  -3   1     1287.27     1348.53     52.52 o
  -6  -3   1     3234.23     3315.16     81.06 o
  -5  -3   1     1562.51     1502.74     32.27 o
  -4  -3   1      411.66      402.40     17.70 o
  -3  -3   1     3834.29     3940.00     42.09 o
  -2  -3   1     8493.84     9001.55    201.70 o
  -1  -3   1     3400.24     3314.95     46.39 o
   0  -3   1      894.63      976.02     46.29 o
   1  -3   1     1532.19     1604.58     25.15 o
   2  -3   1     4476.21     4610.72     62.98 o
   3  -3   1     1980.33     2070.33     45.71 o
   4  -3   1     1591.10     1588.20     38.01 o
   5  -3   1     1784.68     1706.07     77.00 o
   6  -3   1      844.00      835.00     59.58 o
  -8  -2   1      544.57      593.38     45.46 o
  -7  -2   1     3113.96     3364.43     79.55 o
  -6  -2   1     1419.02     1492.64     67.61 o
  -5  -2   1     1174.08     1191.66     53.11 o
  -4  -2   1      570.34      580.21     19.35 o
  -3  -2   1     4175.45     4332.59     57.75 o
  -2  -2   1     8421.92     8874.97     93.12 o
  -1  -2   1     4894.03     5043.57     92.34 o
   0  -2   1     3926.08     3976.98     44.56 o
   1  -2   1     3608.26     3507.77     49.65 o
   2  -2   1     2469.18     2355.38     52.85 o
   3  -2   1     1527.10     1504.39     28.61 o
   4  -2   1     1881.31     1795.95     62.18 o
   5  -2   1     3313.38     3458.05    115.35 o
   6  -2   1     1065.53     1187.34     63.42 o
   7  -2   1      141.11      190.74     74.38 o
  -8  -1   1      600.95      659.95     74.00 o
  -7  -1   1     1741.66     1774.73     62.20 o
  -6  -1   1     3332.33     3493.39     75.47 o
  -5  -1   1      608.53      620.95     32.17 o
  -4  -1   1     2392.65     2433.18     52.48 o
  -3  -1   1     3798.20     3955.65     40.92 o
  -2  -1   1     1367.85     1403.55     12.43 o
  -1  -1   1     1600.40     1650.96     25.06 o
   1  -1   1    14816.51    15026.12    145.43 o
   2  -1   1     1645.15     1584.12     19.56 o
   3  -1   1     1008.45      979.92     18.07 o
   4  -1   1     4444.43     4695.31    103.66 o
   5  -1   1     2574.40     2706.00     59.68 o
   6  -1   1      801.48      757.77     65.94 o
   7  -1   1      241.24      248.82     43.82 o
  -7   0   1     1919.56     1857.40     98.17 o
  -6   0   1     1283.78     1266.55     49.55 o
  -5   0   1     1196.85     1224.71     43.11 o
  -4   0   1     3212.11     3236.69     58.34 o
  -3   0   1     1820.69     1782.20     40.84 o
  -2   0   1     6254.87     6403.21     66.61 o
   2   0   1      966.14      960.28     13.74 o
   3   0   1     3507.12     3386.47     52.83 o
   4   0   1     6898.41     7041.88     76.80 o
   5   0   1     3412.94     3495.52    101.16 o
   6   0   1      674.86      664.64     60.07 o
   7   0   1      242.37      280.33     40.97 o
  -7   1   1      814.61      812.30     59.64 o
  -6   1   1      745.26      711.74     41.59 o
  -5   1   1     1729.65     1782.55     52.82 o
  -4   1   1     2086.71     2133.32     71.71 o
  -3   1   1     5058.83     5315.42    155.08 o
  -2   1   1      189.14      198.38     13.02 o
  -1   1   1     8698.98     9194.82     78.75 o
   2   1   1      570.17      561.25     11.66 o
   3   1   1     4369.01     4350.72     51.89 o
   4   1   1     4655.06     4745.66     97.48 o
   5   1   1     2251.16     2267.09     93.87 o
   6   1   1      804.09      832.45     38.97 o
   7   1   1     1806.66     1808.23     59.76 o
   8   1   1      507.58      542.25     55.28 o
  -6   2   1     1065.73     1123.61     44.85 o
  -5   2   1     2889.78     2988.78     65.50 o
  -4   2   1     2137.83     2035.02    149.43 o
  -3   2   1       55.81       52.32      8.71 o
  -2   2   1     1808.20     1937.93     30.52 o
  -1   2   1     8092.27     8113.21     69.71 o
   0   2   1    16115.33    15701.37    245.14 o
   1   2   1     1542.49     1625.36     21.60 o
   2   2   1     2078.52     2231.55     31.78 o
   3   2   1     2488.83     2445.84     32.56 o
   4   2   1     4460.00     4643.83     50.34 o
   5   2   1     2002.44     2058.21     39.46 o
   6   2   1     1813.87     1861.65     59.52 o
   7   2   1      864.92      933.79     45.46 o
   8   2   1      531.20      577.80     54.77 o
  -6   3   1     1138.80     1176.15     89.61 o
  -5   3   1     2174.78     2314.35     56.36 o
  -4   3   1      909.90      933.18     34.42 o
  -3   3   1     1044.36     1045.09     28.20 o
  -2   3   1     3684.48     3781.30     40.12 o
  -1   3   1     5225.04     5270.31     64.75 o
   0   3   1     1785.62     1718.49     41.53 o
   1   3   1      438.83      432.36     16.14 o
   2   3   1     3611.94     3435.76    171.26 o
   3   3   1     8264.17     8690.25    247.35 o
   4   3   1     2124.97     2142.06     45.70 o
   5   3   1     1836.34     2012.51     39.76 o
   6   3   1     1829.71     1888.52     42.48 o
   7   3   1     1411.05     1352.79     42.27 o
   8   3   1      244.47      222.35     33.13 o
  -5   4   1     1007.40     1021.61     45.25 o
  -4   4   1     1168.63     1200.26     44.26 o
  -3   4   1      354.77      373.58     20.73 o
  -2   4   1     1754.35     1745.01     47.38 o
  -1   4   1     5245.62     5262.74     79.74 o
   0   4   1     2519.57     2324.49     58.30 o
   1   4   1     3734.51     3785.69     60.22 o
   2   4   1     2845.86     2874.23     82.21 o
   3   4   1     1016.81      999.95     23.29 o
   4   4   1     1132.78     1089.51     54.18 o
   5   4   1     2064.79     2214.31     42.36 o
   6   4   1     4688.36     4510.54    115.53 o
   7   4   1      925.13      956.90     58.26 o
   8   4   1      111.52       95.51     40.72 o
  -5   5   1     1228.26     1256.67    104.88 o
  -4   5   1      127.08      156.83     33.51 o
  -3   5   1      914.47      981.92     52.87 o
  -2   5   1     2222.99     2154.46     74.97 o
  -1   5   1     1499.81     1523.83     37.17 o
   0   5   1     1902.11     1764.97     88.77 o
   1   5   1     4023.26     3824.26     79.77 o
   2   5   1     2007.74     1860.75     60.68 o
   3   5   1     1387.19     1385.61    160.64 o
   4   5   1      692.86      684.19     22.75 o
   5   5   1     3781.83     3792.07     73.37 o
   6   5   1     1502.20     1639.05     56.57 o
   7   5   1      657.25      621.80     53.57 o
   8   5   1      252.48      260.26     58.68 o
  -4   6   1      570.25      510.99     48.87 o
  -3   6   1     1060.77     1042.69     60.14 o
  -2   6   1      897.99      921.75     45.41 o
  -1   6   1      746.57      748.87     40.25 o
   0   6   1     1997.33     2075.88     59.29 o
   1   6   1     1422.07     1418.93     51.45 o
   2   6   1     4264.10     4105.15     81.31 o
   3   6   1      115.85      120.65     26.66 o
   4   6   1     1777.00     1919.33     69.59 o
   5   6   1     1921.88     2125.43     76.35 o
   6   6   1     2232.46     2236.03     84.29 o
   7   6   1      425.27      444.24     51.02 o
  -3   7   1      647.46      643.98     69.36 o
  -2   7   1      599.24      639.23     44.73 o
  -1   7   1      608.61      588.22     44.37 o
   0   7   1     1563.85     1497.99     96.92 o
   1   7   1     4125.86     4112.99    198.00 o
   2   7   1      106.30      125.07     30.47 o
   3   7   1      679.66      589.63     52.99 o
   4   7   1      904.33      909.74     82.76 o
   5   7   1     2411.46     2640.12     91.66 o
   6   7   1     1070.94     1055.70     65.96 o
  -1   8   1      400.92      392.66     43.77 o
   0   8   1     1931.28     1932.74     71.08 o
   1   8   1     1395.49     1348.70     61.52 o
   2   8   1      712.59      679.79     51.12 o
   3   8   1      441.93      481.50     43.92 o
   4   8   1      818.89      896.20     56.61 o
   5   8   1     1319.33     1416.45     65.64 o
   6   8   1      471.76      510.73     75.78 o
   2   9   1      452.32      379.68     88.44 o
   3   9   1      568.42      486.87    102.64 o
  -4  -9   2      703.33      507.18     93.86 o
  -3  -9   2     1260.30     1126.12    114.10 o
  -2  -9   2      974.54      938.10    105.31 o
  -1  -9   2      176.24      171.31     62.65 o
  -5  -8   2      224.40      191.21     36.46 o
  -4  -8   2     1696.78     1559.22     81.75 o
  -3  -8   2     2245.04     2013.75    123.27 o
  -2  -8   2      864.40      823.39     51.37 o
  -1  -8   2       51.20       81.63     31.29 o
   0  -8   2      751.07      740.32     49.01 o
   1  -8   2      924.71      808.97     62.47 o
   2  -8   2      620.16      582.58     51.37 o
  -6  -7   2      163.64      148.49     69.40 o
  -5  -7   2      483.57      496.86     39.14 o
  -4  -7   2     2018.61     1905.23     77.06 o
  -3  -7   2     2402.90     2284.63    137.26 o
  -2  -7   2      754.78      776.51     44.77 o
  -1  -7   2     1718.77     1763.00    115.41 o
   0  -7   2      375.34      376.21     35.72 o
   1  -7   2      836.63      805.48     37.58 o
   2  -7   2      447.35      427.91     38.07 o
   3  -7   2      946.18      865.12     88.08 o
  -7  -6   2      646.95      685.71     61.08 o
  -6  -6   2       88.84       75.49     34.19 o
  -5  -6   2      582.39      498.03     45.15 o
  -4  -6   2     2573.89     2601.81     81.10 o
  -3  -6   2     2813.94     2830.69    130.23 o
  -2  -6   2     1780.43     1642.66     81.46 o
  -1  -6   2     1028.66      967.57     43.75 o
   0  -6   2     1630.54     1586.84     43.19 o
   1  -6   2      439.40      414.27     21.13 o
   2  -6   2      806.95      877.44     29.30 o
   3  -6   2     2020.90     1967.79     50.17 o
   4  -6   2     1015.61      855.14     52.92 o
  -7  -5   2      414.34      488.64     51.05 o
  -6  -5   2      455.19      491.38     48.62 o
  -5  -5   2     2430.94     2355.31    197.63 o
  -4  -5   2     2334.15     2362.15     47.52 o
  -3  -5   2     1970.67     1931.31     43.77 o
  -2  -5   2     1628.53     1535.01     41.35 o
  -1  -5   2     3144.96     3105.05     63.10 o
   0  -5   2     1237.60     1112.76     35.73 o
   1  -5   2      374.79      353.30     24.27 o
   2  -5   2     2246.09     2234.18     39.85 o
   3  -5   2     1748.85     1791.94     41.87 o
   4  -5   2     1457.90     1441.19     61.68 o
   5  -5   2      289.34      248.97     38.35 o
  -8  -4   2     1124.54     1218.08    100.08 o
  -7  -4   2      497.07      482.95     48.86 o
  -6  -4   2      872.54      880.11     54.54 o
  -5  -4   2      867.08      946.74     44.33 o
  -4  -4   2     2011.31     2136.87     53.25 o
  -3  -4   2     1584.79     1498.33     42.91 o
  -2  -4   2    13596.06    13501.45    192.97 o
  -1  -4   2     3629.74     3461.38    115.23 o
   0  -4   2      247.17      241.21     12.79 o
   1  -4   2      143.68      142.94     13.44 o
   2  -4   2     1624.71     1690.46     35.23 o
   3  -4   2     5436.67     5509.68     60.23 o
   4  -4   2      991.35     1023.06     33.55 o
   5  -4   2      662.57      657.34     47.33 o
   6  -4   2      336.74      239.47     68.85 o
  -8  -3   2      796.39      770.89     84.30 o
  -7  -3   2     1057.26     1052.78     63.53 o
  -6  -3   2     1001.45     1057.62     57.17 o
  -5  -3   2     1512.34     1464.33     51.23 o
  -4  -3   2      475.98      449.57     13.36 o
  -3  -3   2     7738.16     8034.13    117.14 o
  -2  -3   2     3715.29     3423.00     53.74 o
  -1  -3   2     7631.07     7782.92    152.85 o
   0  -3   2      387.47      386.32     15.80 o
   1  -3   2     1301.91     1429.81     19.44 o
   2  -3   2     4704.85     4812.24     95.56 o
   3  -3   2     1979.55     1947.31     58.59 o
   4  -3   2     1344.06     1323.19     34.47 o
   5  -3   2      847.33      843.64     37.14 o
   6  -3   2     1188.35     1143.74    114.56 o
  -8  -2   2      579.57      535.43     78.16 o
  -7  -2   2     1003.54     1087.59     66.35 o
  -6  -2   2     3310.69     3513.25     72.93 o
  -5  -2   2      355.28      294.91     24.14 o
  -4  -2   2     1197.39     1193.80     45.48 o
  -3  -2   2     4061.76     3925.37     96.08 o
  -2  -2   2    15254.99    15839.86    190.31 o
  -1  -2   2     3695.22     3623.45     33.15 o
   0  -2   2      100.70      104.86      6.85 o
   1  -2   2     4178.51     4267.72     47.62 o
   2  -2   2     2220.79     2127.37     24.62 o
   3  -2   2     2694.60     2643.80     40.72 o
   4  -2   2     3083.17     3043.38     88.04 o
   5  -2   2     1966.71     2033.76     63.00 o
   6  -2   2      742.46      728.96     57.25 o
   7  -2   2      118.66      147.37     63.53 o
  -8  -1   2      716.15      583.04     76.33 o
  -7  -1   2     2408.01     2497.71    103.45 o
  -6  -1   2      569.66      593.71     37.58 o
  -5  -1   2      483.61      533.70     35.58 o
  -4  -1   2     1060.37     1103.64     22.80 o
  -3  -1   2     9301.78     9376.88    100.28 o
  -2  -1   2    16112.77    16263.64    173.26 o
  -1  -1   2     1785.47     1891.70     20.33 o
   0  -1   2     5812.49     5869.67     60.70 o
   1  -1   2      320.32      364.48      5.91 o
   2  -1   2     4922.83     5033.49     45.03 o
   3  -1   2     2857.66     2821.72     40.09 o
   4  -1   2     3077.94     3035.52     52.92 o
   5  -1   2     3872.49     3910.51    124.22 o
   6  -1   2      688.71      668.99     55.99 o
   7  -1   2      201.19      267.12     44.21 o
  -7   0   2     2089.37     2209.94     71.23 o
  -6   0   2     1070.37     1148.24     63.27 o
  -5   0   2      145.49      147.09     25.85 o
  -4   0   2     1045.13     1000.76     35.66 o
  -3   0   2     8469.85     8664.17    120.86 o
  -2   0   2     5636.93     5839.91     65.73 o
  -1   0   2     7710.76     8070.50    149.98 o
   1   0   2     7668.48     8140.83     57.80 o
   2   0   2       85.34       87.87      5.81 o
   3   0   2     1084.33     1073.54     18.79 o
   4   0   2     6746.29     6706.14     85.78 o
   5   0   2     3486.45     3447.25    147.35 o
   6   0   2      312.76      283.62     30.15 o
   7   0   2      615.36      561.45     89.82 o
  -7   1   2     1276.50     1242.73    196.33 o
  -6   1   2      695.01      770.36     48.50 o
  -5   1   2      804.52      818.98     47.38 o
  -4   1   2     3036.71     3150.03     79.65 o
  -3   1   2     2434.46     2359.56     78.35 o
  -2   1   2     3226.30     3172.86     93.83 o
  -1   1   2     9290.87     9000.10    119.49 o
   0   1   2     4589.93     4892.46     39.29 o
   1   1   2     4718.71     4909.45     49.65 o
   2   1   2       70.57       85.60      5.44 o
   3   1   2     5657.77     5805.89     73.72 o
   4   1   2     5699.47     5587.07    147.29 o
   5   1   2     2684.53     2739.85     36.32 o
   6   1   2     1071.64     1119.15     35.42 o
   7   1   2       94.98       85.24     33.40 o
   8   1   2     1526.23     1586.85     78.76 o
  -6   2   2      549.01      567.45     38.42 o
  -5   2   2      692.43      680.10     34.00 o
  -4   2   2     1628.37     1663.39     58.63 o
  -3   2   2     1747.45     1744.63     33.97 o
  -2   2   2     6451.77     6551.40     93.79 o
  -1   2   2    11377.92    11375.58    201.01 o
   0   2   2     7993.55     7944.14     76.23 o
   1   2   2      445.06      472.27     11.56 o
   2   2   2      219.55      209.95     10.10 o
   3   2   2     4929.01     4973.93     57.78 o
   4   2   2     8471.76     9013.65    124.12 o
   5   2   2     2503.74     2561.51     45.19 o
   6   2   2      496.30      533.40     26.32 o
   7   2   2     1453.99     1499.97     47.44 o
   8   2   2      350.46      353.10     52.52 o
  -6   3   2      645.18      568.47     42.12 o
  -5   3   2     1132.54     1232.55     48.58 o
  -4   3   2      928.99      939.53     30.78 o
  -3   3   2     1051.41      935.54     67.33 o
  -2   3   2     2762.06     2708.08     69.62 o
  -1   3   2     7010.69     6871.20    131.70 o
   0   3   2     7844.14     7723.87    109.31 o
   1   3   2      886.15      872.70     17.80 o
   2   3   2     1454.97     1458.54     31.73 o
   3   3   2     2676.39     2744.61     61.64 o
   4   3   2     3026.87     2996.68     42.83 o
   5   3   2     1499.20     1547.79     36.19 o
   6   3   2     2090.46     2137.68     45.70 o
   7   3   2     1462.12     1476.65     42.83 o
   8   3   2      356.49      344.02    112.70 o
  -5   4   2     1754.64     1801.00     89.81 o
  -4   4   2      200.12      170.81     32.87 o
  -3   4   2      398.48      392.05     38.72 o
  -2   4   2     3021.40     3011.79     47.01 o
  -1   4   2     8022.31     8014.69    235.80 o
   0   4   2     2042.68     1831.92     56.79 o
   1   4   2      854.65      832.25     24.74 o
   2   4   2     1591.42     1626.17     36.53 o
   3   4   2     2848.53     2703.27    141.90 o
   4   4   2     2473.98     2407.04     51.74 o
   5   4   2     2938.42     3003.67     99.18 o
   6   4   2     1905.49     1916.51     71.55 o
   7   4   2      620.76      660.21     31.39 o
   8   4   2      188.90      181.59     42.48 o
  -5   5   2      332.63      365.89     57.18 o
  -4   5   2      482.69      451.88     47.67 o
  -3   5   2      664.85      644.18     55.63 o
  -2   5   2     3803.94     3877.96     96.73 o
  -1   5   2     3413.93     3499.37     69.94 o
   0   5   2     1150.34     1017.26     74.96 o
   1   5   2      983.82      980.14     40.04 o
   2   5   2     1242.29     1278.27     75.48 o
   3   5   2     2987.95     2771.57    220.05 o
   4   5   2     1146.59     1169.72     71.18 o
   5   5   2     2266.21     2355.54    140.74 o
   6   5   2     2864.89     2955.09     70.75 o
   7   5   2      546.06      562.84     74.57 o
   8   5   2      186.69      153.16     51.45 o
  -4   6   2      102.53      107.42     45.24 o
  -3   6   2      634.89      612.99     59.93 o
  -2   6   2     1766.57     1797.27     60.88 o
  -1   6   2     1507.22     1575.49     57.79 o
   0   6   2     2502.68     2470.20    108.48 o
   1   6   2     2342.63     2409.42     63.39 o
   2   6   2     1819.53     1924.12     63.42 o
   3   6   2       45.58       57.26     26.45 o
   4   6   2     1289.72     1420.94     62.22 o
   5   6   2     3410.12     3287.53    191.13 o
   6   6   2     2230.85     2395.07     67.32 o
   7   6   2      384.55      393.57     49.32 o
  -3   7   2      745.76      738.45     78.46 o
  -2   7   2      746.16      776.25     47.62 o
  -1   7   2     1449.36     1450.79     59.33 o
   0   7   2     1022.28     1027.29     51.17 o
   1   7   2     1936.22     1876.05     70.41 o
   2   7   2      509.81      503.24     42.38 o
   3   7   2      705.38      726.63     45.54 o
   4   7   2     1277.17     1296.70     56.01 o
   5   7   2     2558.41     2682.71    161.70 o
   6   7   2      940.93     1002.81     90.59 o
  -1   8   2      462.72      488.95     45.77 o
   0   8   2     2114.62     2185.97    131.45 o
   1   8   2     1114.56     1040.76     71.77 o
   2   8   2      372.52      399.88     41.39 o
   3   8   2      147.88      169.80     35.92 o
   4   8   2     1401.45     1396.83     64.24 o
   5   8   2     1747.59     1800.79     85.78 o
   6   8   2      817.85      756.60     84.00 o
   2   9   2      110.59      137.18     68.77 o
   3   9   2      362.63      295.46     88.67 o
  -4  -9   3      486.30      400.39     92.69 o
  -3  -9   3     1025.47      884.10    107.28 o
  -2  -9   3      675.81      556.15     69.70 o
  -5  -8   3      289.15      268.86     32.22 o
  -4  -8   3     1366.33     1275.99     75.51 o
  -3  -8   3     1511.84     1445.75     51.07 o
  -2  -8   3      581.30      607.62     47.08 o
  -1  -8   3      415.49      430.40     40.15 o
   0  -8   3      438.27      423.43     40.97 o
   1  -8   3     1388.75     1245.33     88.12 o
  -6  -7   3      220.85      203.41     43.73 o
  -5  -7   3      758.43      764.11     57.73 o
  -4  -7   3     1348.60     1218.67     78.84 o
  -3  -7   3     2335.71     2338.78     56.77 o
  -2  -7   3      674.89      647.41     43.59 o
  -1  -7   3      117.37      104.88     29.76 o
   0  -7   3     1847.25     1836.09    117.50 o
   1  -7   3     1401.29     1383.90     46.30 o
   2  -7   3      732.78      746.17     44.96 o
   3  -7   3      417.55      424.43     67.14 o
  -7  -6   3      391.61      428.98     52.34 o
  -6  -6   3      201.84      175.92     39.11 o
  -5  -6   3     1053.12      985.80     57.21 o
  -4  -6   3     4067.93     3831.48    355.49 o
  -3  -6   3     1873.61     1816.75     78.08 o
  -2  -6   3      485.00      484.29     36.70 o
  -1  -6   3      979.39     1020.69     44.29 o
   0  -6   3     1402.31     1395.53     64.87 o
   1  -6   3     1308.98     1299.27     66.85 o
   2  -6   3     1317.62     1307.23     36.30 o
   3  -6   3      890.88      900.19     33.44 o
   4  -6   3      803.39      703.95     49.61 o
  -7  -5   3      304.08      308.40     49.04 o
  -6  -5   3      462.97      482.22     45.07 o
  -5  -5   3     1242.15     1268.73     61.19 o
  -4  -5   3     2488.96     2462.79     53.74 o
  -3  -5   3     1794.59     1761.76     48.62 o
  -2  -5   3     1639.76     1639.25     60.94 o
  -1  -5   3     3181.12     3205.28     89.99 o
   0  -5   3     1766.15     1712.73     50.91 o
   1  -5   3     1105.51     1109.15     32.77 o
   2  -5   3      723.23      745.64     33.86 o
   3  -5   3     2377.81     2218.73     43.35 o
   4  -5   3      904.78      889.40     55.43 o
   5  -5   3      200.54      151.09     44.85 o
  -8  -4   3      959.93     1002.74     91.56 o
  -7  -4   3      445.18      512.99     62.97 o
  -6  -4   3      570.57      614.43     49.90 o
  -5  -4   3     1552.56     1575.44    140.71 o
  -4  -4   3     3444.81     3587.66     40.87 o
  -3  -4   3     1865.06     1725.49     67.32 o
  -2  -4   3     2354.34     2112.30     71.54 o
  -1  -4   3     2229.30     2121.12     44.58 o
   0  -4   3     1841.93     1867.27     53.43 o
   1  -4   3     1489.44     1471.35     56.85 o
   2  -4   3     4105.70     4195.86     87.02 o
   3  -4   3     2777.40     2829.65     86.10 o
   4  -4   3      463.06      432.71     24.49 o
   5  -4   3      204.04      194.11     25.62 o
   6  -4   3      340.71      307.98     46.06 o
  -8  -3   3      418.29      382.48     67.96 o
  -7  -3   3      483.04      549.22     54.22 o
  -6  -3   3      597.94      631.88     82.82 o
  -5  -3   3     5603.63     5483.18    205.39 o
  -4  -3   3      684.92      650.40     22.18 o
  -3  -3   3     2695.45     2701.50     65.34 o
  -2  -3   3     4504.36     4463.98     51.88 o
  -1  -3   3     4001.19     3916.39     75.00 o
   0  -3   3     1375.48     1388.73     24.66 o
   1  -3   3     1379.31     1348.69     48.56 o
   2  -3   3     5184.14     4955.41    154.85 o
   3  -3   3     2679.75     2789.57     42.87 o
   4  -3   3      924.42      931.90     48.16 o
   5  -3   3      479.17      468.88     35.32 o
   6  -3   3      942.11      883.30     65.34 o
  -8  -2   3      946.75      977.19     94.04 o
  -7  -2   3      696.13      789.18     84.70 o
  -6  -2   3     2384.96     2553.74    109.87 o
  -5  -2   3       60.40       71.07     28.12 o
  -4  -2   3     2199.41     2173.36     94.39 o
  -3  -2   3     4043.81     3812.72     49.49 o
  -2  -2   3    12651.25    12860.23    232.83 o
  -1  -2   3     4398.89     4427.39     47.19 o
   0  -2   3      553.57      565.72     10.33 o
   1  -2   3     1650.58     1584.78     21.66 o
   2  -2   3     5725.84     5520.55     68.06 o
   3  -2   3     3803.05     3711.21     51.43 o
   4  -2   3     1092.46     1174.64     27.25 o
   5  -2   3      630.96      655.78     37.30 o
   6  -2   3      957.71      922.46     37.57 o
   7  -2   3      549.72      530.31     79.85 o
  -8  -1   3      384.15      352.29     73.00 o
  -7  -1   3     1431.68     1470.83     76.94 o
  -6  -1   3     1322.40     1307.09     64.77 o
  -5  -1   3     1394.54     1418.87    125.45 o
  -4  -1   3     1217.23     1113.30     64.39 o
  -3  -1   3     4518.10     4376.13    103.63 o
  -2  -1   3     5914.29     5713.41     50.78 o
  -1  -1   3      891.98      872.05     18.31 o
   0  -1   3      697.69      638.29      9.60 o
   1  -1   3    23667.93    23617.29    144.08 o
   2  -1   3     4762.49     4653.71     42.99 o
   3  -1   3     2158.90     2157.30     25.96 o
   4  -1   3      668.83      691.85     32.42 o
   5  -1   3     1868.71     1964.59     43.03 o
   6  -1   3      822.85      817.80     44.60 o
   7  -1   3      361.47      437.15     48.60 o
  -8   0   3      894.15      860.53     93.84 o
  -7   0   3     1283.91     1332.00     74.39 o
  -6   0   3     1117.58     1073.89     61.49 o
  -5   0   3      463.78      469.72     70.84 o
  -4   0   3     1634.08     1741.64    108.03 o
  -3   0   3     9107.86     8924.44     97.57 o
  -2   0   3     3865.27     3817.52     50.62 o
  -1   0   3     3096.57     3180.83     47.91 o
   0   0   3     4422.13     4179.32     39.34 o
   1   0   3      790.74      811.24      8.94 o
   2   0   3     7583.34     7870.67     63.78 o
   3   0   3     2954.86     2959.06     64.73 o
   4   0   3     4337.24     4327.24    124.06 o
   5   0   3     2195.92     2103.20     43.29 o
   6   0   3      272.46      270.25     85.23 o
   7   0   3      381.63      414.24     47.19 o
  -7   1   3     1751.78     1762.72     87.60 o
  -6   1   3      270.58      279.91     52.89 o
  -5   1   3      362.58      336.24     33.14 o
  -4   1   3     2357.98     2373.11     58.04 o
  -3   1   3     5431.60     5449.85    184.43 o
  -2   1   3     3925.19     3836.33    123.79 o
  -1   1   3     3159.41     3196.15     31.77 o
   0   1   3     4608.77     4900.54     39.38 o
   1   1   3     6973.31     7172.67     38.28 o
   2   1   3     2378.37     2394.67     17.31 o
   3   1   3     2615.87     2643.75     24.84 o
   4   1   3     6137.16     6013.44    106.71 o
   5   1   3     1045.27     1089.61     24.97 o
   6   1   3      550.75      539.98     27.39 o
   7   1   3      518.83      538.82     48.00 o
   8   1   3     1745.95     1714.43    128.57 o
  -6   2   3      618.06      662.43     57.25 o
  -5   2   3      554.21      492.48     36.87 o
  -4   2   3     2611.61     2613.59     75.85 o
  -3   2   3     2078.49     2065.80     62.32 o
  -2   2   3     2788.81     2716.75     38.84 o
  -1   2   3     1381.57     1369.18     24.31 o
   0   2   3    12608.85    12498.43    128.68 o
   1   2   3     2460.69     2474.82     24.58 o
   2   2   3     2742.42     2774.08     49.33 o
   3   2   3     6307.16     6505.91     35.44 o
   4   2   3     2567.71     2598.74     33.97 o
   5   2   3     1976.97     1878.73    105.11 o
   6   2   3       94.84      111.70     18.24 o
   7   2   3     1144.64     1124.34     60.06 o
   8   2   3     1083.86     1117.45     67.29 o
  -6   3   3      319.70      327.16     32.46 o
  -5   3   3     1248.66     1341.66     52.71 o
  -4   3   3     2062.57     2111.82     57.73 o
  -3   3   3     1531.78     1461.97     42.11 o
  -2   3   3     1410.34     1315.23     49.85 o
  -1   3   3     8850.34     8604.47    228.51 o
   0   3   3      696.09      642.48     14.20 o
   1   3   3     1871.96     1963.87     33.16 o
   2   3   3     1578.89     1470.47     58.10 o
   3   3   3     7122.02     7189.58     62.12 o
   4   3   3     6269.80     6180.02    147.96 o
   5   3   3      507.76      512.74     24.79 o
   6   3   3      736.41      728.59     49.87 o
   7   3   3      783.97      780.69     33.81 o
   8   3   3     1068.14     1095.64     92.99 o
  -6   4   3      523.62      570.51     70.04 o
  -5   4   3      691.60      712.57     54.40 o
  -4   4   3      573.82      617.46     48.56 o
  -3   4   3     1016.13     1013.65     52.65 o
  -2   4   3     3936.28     3411.43    241.79 o
  -1   4   3     3904.13     3553.29     97.26 o
   0   4   3     3295.06     3264.89     77.25 o
   1   4   3      262.38      253.70     17.56 o
   2   4   3     1903.11     1910.20     46.17 o
   3   4   3     6505.74     6580.34     75.07 o
   4   4   3     2324.53     2230.53    110.29 o
   5   4   3      939.26      953.07     30.50 o
   6   4   3      901.34      921.20     33.18 o
   7   4   3     1243.91     1261.67     40.89 o
   8   4   3      494.55      557.79     89.12 o
  -5   5   3      980.29      845.16     80.12 o
  -4   5   3      323.46      341.94     45.04 o
  -3   5   3      771.46      867.54     68.97 o
  -2   5   3     2238.40     2338.27     62.17 o
  -1   5   3     2813.84     2877.51     64.80 o
   0   5   3     1083.10     1040.84     36.36 o
   1   5   3      939.99      835.98     46.50 o
   2   5   3     6284.90     6515.54    110.35 o
   3   5   3     1344.45     1448.44     59.24 o
   4   5   3     1680.00     1662.16     57.62 o
   5   5   3     1019.97     1077.91     44.89 o
   6   5   3     1411.53     1489.96     70.15 o
   7   5   3      755.96      857.98     60.71 o
   8   5   3      311.69      264.78     54.94 o
  -4   6   3      257.74      212.01     57.74 o
  -3   6   3      645.39      593.33     65.95 o
  -2   6   3     2407.73     2463.00    118.50 o
  -1   6   3     2046.38     2131.68     63.62 o
   0   6   3      631.61      685.29     38.72 o
   1   6   3     1138.81     1165.30     46.77 o
   2   6   3      816.54      859.43     76.93 o
   3   6   3     3541.79     3753.22    112.18 o
   4   6   3     1327.85     1429.97     91.54 o
   5   6   3     2052.90     2138.82    133.53 o
   6   6   3     1237.05     1277.81     51.99 o
   7   6   3      157.27      177.21     40.78 o
  -3   7   3      910.04      903.94     83.17 o
  -2   7   3     1690.90     1705.04     69.29 o
  -1   7   3      820.07      879.60     59.01 o
   0   7   3      586.18      644.05     56.21 o
   1   7   3     1506.00     1542.85     58.65 o
   2   7   3     1339.13     1433.87     57.28 o
   3   7   3      815.43      817.42     48.04 o
   4   7   3      972.98      987.74     61.57 o
   5   7   3     2368.33     2589.35    135.89 o
   6   7   3      619.56      630.29     55.94 o
  -1   8   3      602.87      612.04     85.07 o
   0   8   3     1266.02     1228.29     59.94 o
   1   8   3     1142.52     1225.05    104.45 o
   2   8   3      711.19      718.73     48.01 o
   3   8   3      171.54      185.59     35.67 o
   4   8   3     1946.16     1974.47     74.60 o
   5   8   3     1266.92     1401.91     65.94 o
   6   8   3      785.02      679.16     78.59 o
   1   9   3      459.01      230.48     76.91 o
   2   9   3      256.33      250.12     76.26 o
   3   9   3      692.53      571.69     95.23 o
   4   9   3     1561.83     1546.41    130.87 o
  -2  -9   4      603.11      522.96     72.70 o
  -5  -8   4      747.28      614.11     91.24 o
  -4  -8   4      858.25      871.11     55.40 o
  -3  -8   4     1112.36     1071.22     59.18 o
  -2  -8   4      235.79      236.05     28.88 o
  -1  -8   4      399.44      397.62     39.28 o
   0  -8   4      234.79      257.78     45.71 o
   1  -8   4     2581.57     2368.59     86.57 o
  -6  -7   4      572.14      524.07     84.69 o
  -5  -7   4      885.05      826.03     65.00 o
  -4  -7   4     1819.95     1668.40     61.79 o
  -3  -7   4     1127.21     1132.94     42.43 o
  -2  -7   4      634.90      676.78     71.35 o
  -1  -7   4      161.41      166.71     25.41 o
   0  -7   4     2039.38     2159.34     72.56 o
   1  -7   4     1001.00      978.73     40.39 o
   2  -7   4      915.62      865.11     46.50 o
  -7  -6   4      560.53      476.56    100.16 o
  -6  -6   4      564.66      513.65     52.45 o
  -5  -6   4     1161.43     1063.08     60.10 o
  -4  -6   4     2251.18     2223.24    138.35 o
  -3  -6   4     2134.42     2024.38     76.93 o
  -2  -6   4      163.27      169.53     21.81 o
  -1  -6   4      657.29      668.24     29.26 o
   0  -6   4     2124.21     2140.25     50.22 o
   1  -6   4     2408.10     2428.51     81.29 o
   2  -6   4      879.53      849.17     35.93 o
   3  -6   4      373.60      359.75     27.06 o
  -7  -5   4      550.09      618.50     65.66 o
  -6  -5   4      428.28      446.91     46.68 o
  -5  -5   4     2267.24     2096.98     75.84 o
  -4  -5   4     4781.03     4624.08    153.67 o
  -3  -5   4     1042.35     1029.98     39.46 o
  -2  -5   4      381.16      394.66     22.46 o
  -1  -5   4      451.66      509.59     30.19 o
   0  -5   4     2780.15     2923.04     56.36 o
   1  -5   4     2527.15     2571.73     79.48 o
   2  -5   4     1353.02     1321.64     32.50 o
   3  -5   4     1561.03     1593.49     43.11 o
   4  -5   4      561.50      496.93     35.63 o
   5  -5   4      241.51      230.60     31.98 o
  -7  -4   4       83.63      100.32     36.28 o
  -6  -4   4      297.83      288.25     41.94 o
  -5  -4   4     4169.76     4154.56    171.74 o
  -4  -4   4     4192.52     3892.21     77.76 o
  -3  -4   4     1929.80     1789.93     86.46 o
  -2  -4   4      402.79      323.53     21.05 o
  -1  -4   4     2959.37     3020.33     41.34 o
   0  -4   4     1825.07     1813.66     68.26 o
   1  -4   4     1652.59     1665.37     46.12 o
   2  -4   4     2450.25     2482.39     62.85 o
   3  -4   4     2399.67     2348.02     46.74 o
   4  -4   4      607.02      569.67     33.54 o
   5  -4   4      225.95      207.86     23.11 o
   6  -4   4      465.03      467.91     50.09 o
  -8  -3   4      471.86      390.72     70.43 o
  -7  -3   4      267.08      240.81     44.18 o
  -6  -3   4     1761.48     1758.48     72.87 o
  -5  -3   4     1912.10     1818.85     67.07 o
  -4  -3   4     3104.54     2985.05     52.34 o
  -3  -3   4     1612.59     1640.97     38.47 o
  -2  -3   4     2136.26     2160.25     27.94 o
  -1  -3   4     2982.91     2883.75     32.96 o
   0  -3   4     1695.48     1743.57     37.90 o
   1  -3   4     2566.60     2505.83     65.38 o
   2  -3   4     4010.84     3820.92     71.73 o
   3  -3   4     2762.44     2675.51     44.83 o
   4  -3   4      989.22     1043.98     27.83 o
   5  -3   4       75.50       81.24     19.19 o
   6  -3   4     1147.93     1105.34     43.13 o
  -8  -2   4      444.09      408.80     72.96 o
  -7  -2   4      123.35      115.56     40.61 o
  -6  -2   4      939.04      933.04     57.36 o
  -5  -2   4     4385.34     4444.62    149.14 o
  -4  -2   4     3342.46     3262.98     72.61 o
  -3  -2   4     2935.27     2673.87    104.57 o
  -2  -2   4     4288.15     4350.13     55.32 o
  -1  -2   4       76.11       79.93      6.80 o
   0  -2   4      425.34      399.93      8.55 o
   1  -2   4     4608.46     4458.44     35.55 o
   2  -2   4    12909.22    12510.54    153.68 o
   3  -2   4     3809.49     3685.75     74.16 o
   4  -2   4       77.72       94.77     13.17 o
   5  -2   4      866.55      887.08     33.81 o
   6  -2   4      655.22      673.17     36.50 o
   7  -2   4     1021.68      979.89     69.49 o
  -8  -1   4      135.19      138.51     60.64 o
  -7  -1   4      632.99      624.79     60.46 o
  -6  -1   4     1254.40     1326.94     68.49 o
  -5  -1   4     2224.47     2261.20    114.33 o
  -4  -1   4     1850.77     1726.61     80.43 o
  -3  -1   4     6948.72     6789.01    177.52 o
  -2  -1   4     2970.85     2893.74     64.97 o
  -1  -1   4     2955.21     2823.70     26.77 o
   0  -1   4      689.18      701.13      9.59 o
   1  -1   4     3227.62     3156.07     40.96 o
   2  -1   4     6515.04     6465.18     65.55 o
   3  -1   4     2945.67     2938.16     54.05 o
   4  -1   4     1643.97     1677.21     23.96 o
   5  -1   4     1048.21     1104.04     73.09 o
   6  -1   4     1289.13     1289.36     44.73 o
   7  -1   4      639.66      565.19     71.95 o
  -7   0   4      981.16      981.56     71.14 o
  -6   0   4     1011.28      997.49     63.00 o
  -5   0   4      341.88      369.39     40.80 o
  -4   0   4     2904.81     2819.60     74.72 o
  -3   0   4     6470.20     6252.05    133.32 o
  -2   0   4     9148.63     9582.93    162.97 o
  -1   0   4       81.83       90.58      6.91 o
   0   0   4      113.91      124.29      5.73 o
   1   0   4    10844.66    11242.61     44.02 o
   2   0   4     8470.18     8696.86     90.14 o
   3   0   4     3696.67     3528.62     51.39 o
   4   0   4     1446.42     1346.69     49.19 o
   5   0   4     1176.71     1135.61     30.43 o
   6   0   4      810.01      814.64     49.44 o
   7   0   4      322.37      351.24     40.34 o
  -7   1   4      567.57      609.82     61.98 o
  -6   1   4      775.44      769.89     60.40 o
  -5   1   4      810.89      784.56     43.74 o
  -4   1   4     4577.57     4621.49     80.42 o
  -3   1   4     6231.82     6015.62    130.22 o
  -2   1   4     1102.40      965.19     23.86 o
  -1   1   4       80.40       74.03      5.99 o
   0   1   4     2441.47     2490.54     33.61 o
   1   1   4    10756.34    10832.74    102.82 o
   2   1   4     6507.76     6350.52     81.14 o
   3   1   4     3605.61     3638.08     44.10 o
   4   1   4     2446.20     2419.93     36.16 o
   5   1   4     1619.83     1766.19     41.87 o
   6   1   4      450.59      421.19     31.38 o
   7   1   4      701.26      713.03     40.80 o
   8   1   4      871.06      863.28     97.11 o
  -7   2   4      869.60      736.11     57.79 o
  -6   2   4       87.46       75.17     31.17 o
  -5   2   4      611.45      593.43     41.49 o
  -4   2   4     3393.68     3333.56     53.43 o
  -3   2   4     5343.88     4969.77     82.16 o
  -2   2   4     3275.08     3040.87     72.72 o
  -1   2   4     1341.93     1299.76     24.36 o
   0   2   4     3138.86     3162.39     50.80 o
   1   2   4      426.65      418.21     12.01 o
   2   2   4     2747.72     2868.92     32.01 o
   3   2   4     5648.06     5565.72    126.49 o
   4   2   4     7100.56     7194.87     94.56 o
   5   2   4     1289.16     1310.84     39.68 o
   6   2   4      100.37      109.90     18.17 o
   7   2   4      913.43      900.16     42.58 o
   8   2   4     1316.51     1236.53     53.20 o
  -6   3   4      195.31      169.30     30.46 o
  -5   3   4      992.97      990.19     48.64 o
  -4   3   4     1590.72     1575.54     53.85 o
  -3   3   4     4710.51     4462.20    158.97 o
  -2   3   4      748.46      800.58     43.75 o
  -1   3   4     2944.83     3019.27     40.00 o
   0   3   4     1447.25     1370.21     30.30 o
   1   3   4     3455.44     3677.44     42.65 o
   2   3   4     3014.25     2954.89     51.88 o
   3   3   4     5617.10     5503.40    111.21 o
   4   3   4     3777.89     3593.06    112.65 o
   5   3   4      417.98      504.82     33.63 o
   6   3   4      414.40      418.10     25.07 o
   7   3   4     1325.60     1280.67     41.71 o
   8   3   4     1669.96     1493.07     56.23 o
  -6   4   4      252.41      191.32     57.10 o
  -5   4   4      645.92      627.43     55.45 o
  -4   4   4     3279.30     3216.82    202.80 o
  -3   4   4      364.24      376.89     39.53 o
  -2   4   4     3386.19     3376.45     56.15 o
  -1   4   4     1809.24     1694.24     31.87 o
   0   4   4     1549.05     1494.64     39.75 o
   1   4   4      473.99      488.23     21.26 o
   2   4   4     3469.15     3595.25     50.00 o
   3   4   4     7851.38     7924.88    114.40 o
   4   4   4     2327.76     2350.20     45.82 o
   5   4   4      597.79      640.33     35.33 o
   6   4   4      542.99      530.69     28.13 o
   7   4   4      879.90      938.95     36.75 o
   8   4   4      956.84      899.84    105.00 o
  -5   5   4      866.04      775.30     80.26 o
  -4   5   4      503.19      535.53     52.34 o
  -3   5   4     1982.89     1973.36     77.91 o
  -2   5   4     1997.15     2131.94     84.01 o
  -1   5   4     2500.34     2324.13     84.89 o
   0   5   4      593.41      574.06     27.29 o
   1   5   4      229.20      202.43     26.91 o
   2   5   4     2205.75     2279.27     51.00 o
   3   5   4     5634.42     5903.84     88.90 o
   4   5   4     2679.20     2867.94     90.81 o
   5   5   4      714.49      789.87     63.17 o
   6   5   4      639.55      664.27     39.97 o
   7   5   4     1234.25     1217.86     52.71 o
  -4   6   4      325.51      292.56     59.71 o
  -3   6   4      911.99      839.37     59.18 o
  -2   6   4     2408.71     2425.53     70.13 o
  -1   6   4     2199.03     2264.95     64.75 o
   0   6   4      108.22      109.00     26.72 o
   1   6   4      771.07      791.83     47.05 o
   2   6   4     3483.87     3622.37     76.87 o
   3   6   4     2043.39     1981.56     52.03 o
   4   6   4     1450.04     1563.40     55.32 o
   5   6   4      757.85      746.53     43.15 o
   6   6   4     1208.69     1160.24     52.09 o
   7   6   4      436.65      417.34     48.89 o
  -2   7   4     1606.83     1504.65     63.21 o
  -1   7   4      484.90      502.63     41.60 o
   0   7   4      401.04      441.51     39.40 o
   1   7   4      903.09      938.18     48.34 o
   2   7   4     1815.87     1926.44    106.71 o
   3   7   4     1897.97     1969.09     87.65 o
   4   7   4      933.06     1018.46     55.52 o
   5   7   4     1343.02     1397.74     59.02 o
   6   7   4      813.69      825.30     62.15 o
  -1   8   4      529.05      494.18     73.91 o
   0   8   4      529.38      541.88     44.84 o
   1   8   4      400.49      427.70     47.98 o
   2   8   4      836.29      932.70     52.84 o
   3   8   4      736.26      701.89     66.73 o
   4   8   4     1770.27     1922.59     93.80 o
   5   8   4     1872.46     1887.11    113.64 o
   6   8   4      245.67      227.95     64.28 o
   1   9   4     1075.29      944.04     99.79 o
   2   9   4      271.79      137.23     65.44 o
   3   9   4      725.02      594.17     95.54 o
   4   9   4     1038.19      967.97    107.60 o
  -5  -8   5      703.75      534.57     91.00 o
  -4  -8   5      287.46      272.81     47.42 o
  -3  -8   5      574.67      604.10     67.87 o
  -2  -8   5      749.03      729.82     66.59 o
  -1  -8   5      559.49      615.35     45.37 o
   0  -8   5     1133.10     1111.52     88.04 o
   1  -8   5      625.76      587.96     50.29 o
  -6  -7   5     1042.30     1012.16    105.44 o
  -5  -7   5      535.73      528.20     68.36 o
  -4  -7   5      554.20      578.88     47.35 o
  -3  -7   5      903.65      951.64     40.19 o
  -2  -7   5     1227.40     1210.55     44.03 o
  -1  -7   5      458.34      471.46     28.69 o
   0  -7   5     1098.71     1112.58     44.10 o
   1  -7   5     1360.48     1391.49     48.66 o
   2  -7   5      705.60      787.59     51.79 o
  -7  -6   5      329.54      329.34     90.81 o
  -6  -6   5     1171.96     1142.12     68.17 o
  -5  -6   5      803.16      800.61     54.77 o
  -4  -6   5     2255.81     2313.05    157.94 o
  -3  -6   5     1720.11     1678.05     51.14 o
  -2  -6   5      187.01      185.57     23.57 o
  -1  -6   5      802.70      849.95     30.89 o
   0  -6   5     1718.20     1820.67     61.44 o
   1  -6   5     2662.93     2719.84     95.21 o
   2  -6   5      261.75      283.46     28.35 o
   3  -6   5      461.98      472.25     53.91 o
  -7  -5   5     1207.40     1308.92    131.37 o
  -6  -5   5      386.87      395.57     46.07 o
  -5  -5   5     1301.90     1208.17     62.03 o
  -4  -5   5     2435.09     2378.67     59.96 o
  -3  -5   5     1096.63     1118.83     62.20 o
  -2  -5   5      542.47      501.65     22.50 o
  -1  -5   5     2282.30     2397.01     42.59 o
   0  -5   5     3792.72     3841.58     97.19 o
   1  -5   5     1389.20     1455.78     39.59 o
   2  -5   5      435.79      474.98     24.54 o
   3  -5   5      362.14      370.54     30.34 o
   4  -5   5     1230.21     1184.60     77.81 o
   5  -5   5      509.23      422.00     49.67 o
  -7  -4   5      495.16      486.21     52.73 o
  -6  -4   5      581.33      617.76     74.99 o
  -5  -4   5     3168.55     2922.38     84.40 o
  -4  -4   5     1978.93     1889.19     49.09 o
  -3  -4   5     1404.60     1294.20     51.45 o
  -2  -4   5      801.86      747.52     19.25 o
  -1  -4   5     1345.37     1396.50     31.69 o
   0  -4   5     5297.43     5487.25     64.61 o
   1  -4   5     1772.79     1759.55     42.56 o
   2  -4   5     1278.59     1335.64     44.92 o
   3  -4   5     1044.17     1045.01     35.19 o
   4  -4   5      605.36      589.43     30.05 o
   5  -4   5      492.82      496.68     32.05 o
   6  -4   5      509.56      439.10     47.16 o
  -7  -3   5      101.97       84.35     35.66 o
  -6  -3   5      963.50      898.91    125.25 o
  -5  -3   5     3147.59     2977.61    136.37 o
  -4  -3   5     4564.35     4093.04    148.43 o
  -3  -3   5      667.79      646.62     29.16 o
  -2  -3   5      804.59      759.14     24.71 o
  -1  -3   5     5006.09     5004.03     77.05 o
   0  -3   5     2292.66     2281.59     30.62 o
   1  -3   5     1643.12     1615.24     30.20 o
   2  -3   5     2884.49     2812.81     64.46 o
   3  -3   5     1540.67     1575.11     64.02 o
   4  -3   5      940.42     1030.77     42.38 o
   5  -3   5      325.40      312.36     26.95 o
   6  -3   5     1233.30     1177.74     44.96 o
  -7  -2   5      210.83      227.81     53.23 o
  -6  -2   5     1516.24     1532.77     89.89 o
  -5  -2   5     2496.13     2416.53     77.25 o
  -4  -2   5     2477.59     2475.74     49.63 o
  -3  -2   5      771.82      734.41     32.11 o
  -2  -2   5     4816.03     4694.29     68.51 o
  -1  -2   5     4523.55     4287.14    108.92 o
   0  -2   5     2367.98     2226.33     30.42 o
   1  -2   5     5572.48     5567.51     44.37 o
   2  -2   5      465.01      407.53     11.85 o
   3  -2   5     3847.87     3968.33     57.41 o
   4  -2   5      105.77      108.18     15.66 o
   5  -2   5     1082.64     1113.63     47.89 o
   6  -2   5     1361.41     1401.31     45.75 o
   7  -2   5     1323.72     1293.56     79.41 o
  -7  -1   5      596.66      621.12     60.68 o
  -6  -1   5     1652.76     1634.79    175.53 o
  -5  -1   5     3106.43     3068.43     86.11 o
  -4  -1   5      498.79      435.17     32.59 o
  -3  -1   5     2922.45     2704.82     73.91 o
  -2  -1   5     3386.21     3112.30     90.51 o
  -1  -1   5     3492.74     3543.75     40.59 o
   0  -1   5     3110.31     3238.21     23.70 o
   1  -1   5     1426.12     1399.01     19.56 o
   2  -1   5    14666.63    15368.37    176.57 o
   3  -1   5      215.09      236.32     15.55 o
   4  -1   5      707.63      671.89     21.00 o
   5  -1   5      856.60      919.65     32.24 o
   6  -1   5     2098.54     2046.94     71.26 o
   7  -1   5      742.05      722.22     53.15 o
  -7   0   5      288.78      254.56     49.89 o
  -6   0   5     1393.53     1376.64    152.33 o
  -5   0   5     1398.19     1377.68     91.68 o
  -4   0   5     3223.59     3320.85     83.36 o
  -3   0   5     4511.45     4469.12     50.07 o
  -2   0   5     2405.36     2334.35     96.55 o
  -1   0   5      707.29      668.35     17.86 o
   0   0   5     1049.40     1000.79     11.93 o
   1   0   5    12350.56    12407.08     99.37 o
   2   0   5     5138.08     5099.26     82.91 o
   3   0   5     1544.39     1514.27     29.21 o
   4   0   5      633.20      635.59     18.66 o
   5   0   5     1112.46     1141.45     31.77 o
   6   0   5     2105.22     2046.56     58.28 o
   7   0   5      951.53      954.67     58.79 o
  -7   1   5     1036.54     1098.57    102.90 o
  -6   1   5      944.44      988.42     67.57 o
  -5   1   5      742.54      745.74     43.08 o
  -4   1   5     1618.48     1620.92     51.98 o
  -3   1   5     3489.80     3258.84    122.49 o
  -2   1   5     4397.04     4258.66     93.22 o
  -1   1   5     1260.25     1280.48     29.33 o
   0   1   5     7407.05     7346.76    103.58 o
   1   1   5     5038.25     5007.55     72.00 o
   2   1   5     2116.13     2064.82     23.56 o
   3   1   5      887.68      908.09     14.37 o
   4   1   5      979.64      960.66     35.51 o
   5   1   5     3922.33     3887.59     51.95 o
   6   1   5      919.29      923.30     51.86 o
   7   1   5      741.29      733.37     69.37 o
   8   1   5      973.67     1011.30    102.15 o
  -7   2   5      649.72      513.69     78.47 o
  -6   2   5      462.13      345.89     43.06 o
  -5   2   5      644.78      731.23     46.17 o
  -4   2   5     2533.14     2554.49     80.05 o
  -3   2   5     4349.82     4227.44     66.78 o
  -2   2   5     1168.08     1173.81     51.08 o
  -1   2   5      846.36      814.68     22.99 o
   0   2   5     1623.85     1583.42     25.37 o
   1   2   5    12744.63    13657.33    165.94 o
   2   2   5     3940.68     4005.99     36.23 o
   3   2   5     1810.44     1733.73     62.46 o
   4   2   5     1636.13     1533.32     41.90 o
   5   2   5      733.85      740.03     23.57 o
   6   2   5      758.34      753.61     36.23 o
   7   2   5     1420.36     1457.69     53.70 o
   8   2   5     1450.72     1471.14     59.00 o
  -6   3   5      172.41      154.71     39.23 o
  -5   3   5     1059.55      933.65     49.32 o
  -4   3   5     3778.43     3766.40    127.58 o
  -3   3   5     2141.19     2153.95     49.51 o
  -2   3   5      381.15      358.48     26.01 o
  -1   3   5     1168.44     1226.33     28.97 o
   0   3   5     6053.28     6314.47     56.20 o
   1   3   5     3065.81     2945.96     39.22 o
   2   3   5     2243.19     2276.51     65.37 o
   3   3   5     2658.59     2620.99     42.11 o
   4   3   5     2370.71     2469.76    110.37 o
   5   3   5      874.30      940.79     39.81 o
   6   3   5     1053.05     1103.15     44.01 o
   7   3   5     1061.59     1124.58     47.04 o
   8   3   5     1419.80     1322.93     66.93 o
  -5   4   5      680.41      721.56    100.43 o
  -4   4   5     1502.14     1431.23     70.26 o
  -3   4   5     1709.75     1740.80    138.80 o
  -2   4   5     1626.01     1671.87     40.75 o
  -1   4   5     2170.32     2214.88     39.44 o
   0   4   5     3122.83     3048.61     96.81 o
   1   4   5      828.35      802.10     43.75 o
   2   4   5     2327.14     2456.30     51.09 o
   3   4   5     2419.38     2444.77    117.40 o
   4   4   5     3319.37     3456.70     55.16 o
   5   4   5      400.81      406.36     25.77 o
   6   4   5      352.12      333.82     35.48 o
   7   4   5     2548.77     2542.22     57.48 o
   8   4   5     1095.83     1000.22     83.44 o
  -4   5   5     1238.94     1265.78     71.77 o
  -3   5   5      777.54      870.50     57.82 o
  -2   5   5      732.42      691.03     51.41 o
  -1   5   5     2122.63     2121.88     51.74 o
   0   5   5      948.26      911.45     29.25 o
   1   5   5     2263.01     2405.96     60.88 o
   2   5   5     2973.18     3072.60     59.30 o
   3   5   5     4939.11     5017.90    125.34 o
   4   5   5      184.25      167.04     23.55 o
   5   5   5      247.15      248.37     29.97 o
   6   5   5     1341.04     1345.19     52.21 o
   7   5   5     1664.56     1675.52     61.45 o
  -3   6   5      638.84      705.73     75.80 o
  -2   6   5     1830.78     1804.83     63.47 o
  -1   6   5      958.90      982.63     53.52 o
   0   6   5      708.24      745.03     40.77 o
   1   6   5      670.68      662.42     31.48 o
   2   6   5     2804.43     2916.73     67.51 o
   3   6   5     2655.90     2839.96     70.47 o
   4   6   5     1016.13     1078.85     48.33 o
   5   6   5      431.52      416.02     36.69 o
   6   6   5      850.53      850.19     69.72 o
   7   6   5     1131.89      990.91     52.57 o
  -2   7   5     1297.01     1204.91     67.53 o
  -1   7   5      904.48      866.12     84.39 o
   0   7   5      241.39      250.25     32.46 o
   1   7   5     1083.90     1035.70     50.62 o
   2   7   5     2353.67     2480.74    104.35 o
   3   7   5     1321.97     1376.38     57.19 o
   4   7   5      512.27      544.71     37.81 o
   5   7   5      561.27      589.89     44.05 o
   6   7   5     1226.60     1143.63     57.46 o
   0   8   5      267.62      203.08     62.74 o
   1   8   5      965.31      922.65     53.24 o
   2   8   5     2210.86     2293.62     75.94 o
   3   8   5      644.35      670.42     49.49 o
   4   8   5      619.21      669.40     51.27 o
   5   8   5      581.08      547.99     56.78 o
   6   8   5      529.93      464.91     60.12 o
  -4  -8   6      110.47       98.34     47.95 o
  -3  -8   6      165.99      206.13     32.57 o
  -2  -8   6     1586.31     1512.23     61.94 o
  -1  -8   6      885.29      877.59     50.47 o
   0  -8   6      492.07      452.21     48.51 o
   1  -8   6      371.80      308.71     71.22 o
  -6  -7   6     1037.64      848.25     97.46 o
  -5  -7   6      463.60      460.96     68.49 o
  -4  -7   6      207.68      213.01     33.00 o
  -3  -7   6     1352.97     1342.55     45.35 o
  -2  -7   6     1038.03     1121.27     50.29 o
  -1  -7   6      775.17      752.13     38.43 o
   0  -7   6      952.46     1026.10     51.68 o
   1  -7   6      701.92      783.76     40.80 o
   2  -7   6      537.98      477.29     74.67 o
  -7  -6   6     1671.50     1414.21    133.63 o
  -6  -6   6     1391.13     1344.90     73.40 o
  -5  -6   6      521.11      535.04     48.11 o
  -4  -6   6      403.42      446.98     43.51 o
  -3  -6   6      702.93      701.19     29.41 o
  -2  -6   6      886.82      982.28     39.59 o
  -1  -6   6     1659.17     1694.28     40.82 o
   0  -6   6     2091.11     2181.75     58.13 o
   1  -6   6     1906.18     1967.41     92.24 o
   2  -6   6      126.52      128.99     33.96 o
   3  -6   6      123.40      125.93     32.10 o
  -7  -5   6     1483.73     1097.43    109.02 o
  -6  -5   6     1048.84     1062.09     64.70 o
  -5  -5   6      820.69      790.22     53.88 o
  -4  -5   6      899.40      888.74     39.51 o
  -3  -5   6     1220.46     1253.24     40.88 o
  -2  -5   6      936.57      945.78     25.14 o
  -1  -5   6     1212.72     1306.88     33.27 o
   0  -5   6     3157.14     3292.05     43.30 o
   1  -5   6     1688.24     1725.77     46.24 o
   2  -5   6      482.27      528.62     47.56 o
   3  -5   6      413.80      389.16     29.26 o
   4  -5   6      871.08      841.76     45.58 o
   5  -5   6      688.09      574.92     65.33 o
  -7  -4   6      620.10      548.03     70.41 o
  -6  -4   6      971.67      886.90    101.74 o
  -5  -4   6     1130.69     1071.76    165.24 o
  -4  -4   6     4061.87     3883.98     69.98 o
  -3  -4   6      382.90      392.39     26.47 o
  -2  -4   6      265.82      277.83     15.39 o
  -1  -4   6     3193.29     3460.66     40.44 o
   0  -4   6     5194.96     5415.05     79.05 o
   1  -4   6     1997.72     2002.04     31.15 o
   2  -4   6      278.29      287.94     18.20 o
   3  -4   6      567.18      558.89     29.64 o
   4  -4   6     1151.02     1191.60     40.81 o
   5  -4   6      725.16      715.69     36.25 o
   6  -4   6      619.58      511.99     67.59 o
  -7  -3   6      837.91      824.13     63.98 o
  -6  -3   6     1224.77     1142.55     65.19 o
  -5  -3   6     3295.17     3185.82     88.12 o
  -4  -3   6      398.75      353.00     28.78 o
  -3  -3   6      487.29      480.71     28.80 o
  -2  -3   6      924.81      896.00     33.34 o
  -1  -3   6     5945.30     5852.57     77.66 o
   0  -3   6     6991.48     6893.89    128.91 o
   1  -3   6     1835.95     1792.54     45.69 o
   2  -3   6      561.81      530.68     15.27 o
   3  -3   6      923.01      926.54     22.38 o
   4  -3   6     1151.29     1138.88     44.05 o
   5  -3   6      773.79      762.83     35.55 o
   6  -3   6      568.25      537.25     34.02 o
  -7  -2   6      389.99      387.80     51.71 o
  -6  -2   6     1614.24     1690.21     76.84 o
  -5  -2   6     3732.37     3638.35     94.45 o
  -4  -2   6     2409.37     2329.03    103.58 o
  -3  -2   6      118.93      135.89     20.77 o
  -2  -2   6      749.72      693.97     16.82 o
  -1  -2   6     5276.86     5045.13    113.16 o
   0  -2   6     3931.88     3621.47    105.37 o
   1  -2   6     2679.47     2554.65     43.76 o
   2  -2   6     4054.52     4058.81     85.59 o
   3  -2   6     1649.26     1696.99     61.60 o
   4  -2   6      266.92      251.31     19.49 o
   5  -2   6      648.95      659.07     54.53 o
   6  -2   6     1515.81     1491.20     47.66 o
   7  -2   6      994.68     1039.53    111.43 o
  -7  -1   6      449.93      456.05     54.48 o
  -6  -1   6     1674.12     1718.67    163.92 o
  -5  -1   6     3587.48     3570.47    114.52 o
  -4  -1   6     1116.13     1126.53    111.47 o
  -3  -1   6      630.75      669.87     35.26 o
  -2  -1   6     3094.97     2847.17     72.11 o
  -1  -1   6     2573.43     2397.00     50.87 o
   0  -1   6     6053.60     6259.99     98.17 o
   1  -1   6     3544.65     3327.40     73.83 o
   2  -1   6     2832.45     2879.66     74.52 o
   3  -1   6     1234.41     1228.44     28.35 o
   4  -1   6      835.63      792.85     26.79 o
   5  -1   6      860.52      895.97     30.54 o
   6  -1   6     2308.96     2348.46     59.90 o
   7  -1   6      633.29      597.18     76.32 o
  -7   0   6      349.96      409.62     55.02 o
  -6   0   6     3648.05     3680.08    286.29 o
  -5   0   6     1260.71     1237.06     62.73 o
  -4   0   6     1201.35     1199.39     73.24 o
  -3   0   6      548.68      495.88     20.72 o
  -2   0   6     2331.48     2189.22     48.62 o
  -1   0   6     4687.05     4664.20     69.13 o
   0   0   6     3034.91     2993.47     21.56 o
   1   0   6    10835.03    10500.48    106.07 o
   2   0   6     3417.07     3308.06     57.89 o
   3   0   6      892.77      807.00     37.96 o
   4   0   6       48.07       49.23      9.16 o
   5   0   6     2495.86     2528.60     46.12 o
   6   0   6     1908.49     1941.54     72.37 o
   7   0   6     1097.57     1074.45     60.84 o
  -7   1   6     1111.29      999.83     99.80 o
  -6   1   6     1069.92     1120.13     92.20 o
  -5   1   6     2605.64     2569.48    126.99 o
  -4   1   6      796.32      799.42     43.82 o
  -3   1   6     2407.79     2206.80     61.59 o
  -2   1   6     1603.92     1498.21     48.81 o
  -1   1   6      494.83      481.35     13.59 o
   0   1   6     3272.15     3278.18     80.49 o
   1   1   6     9303.81     8751.02    216.27 o
   2   1   6     8206.35     8232.66    126.07 o
   3   1   6      536.88      515.27     24.28 o
   4   1   6      838.85      887.62     23.99 o
   5   1   6     1261.34     1230.11     28.71 o
   6   1   6     1982.11     2129.10     57.30 o
   7   1   6      601.78      645.17     40.57 o
   8   1   6      512.32      495.36     78.70 o
  -6   2   6      964.64      941.26     93.09 o
  -5   2   6      831.66      861.49     57.05 o
  -4   2   6     2420.22     2370.57     58.37 o
  -3   2   6     4038.27     4015.07     84.03 o
  -2   2   6      137.36      161.92     21.75 o
  -1   2   6      798.85      725.04     37.46 o
   0   2   6     5637.35     5866.41    178.54 o
   1   2   6     8224.56     8536.88     86.39 o
   2   2   6     3361.98     3433.60     38.63 o
   3   2   6      336.18      331.94     13.58 o
   4   2   6     1267.63     1214.62     33.93 o
   5   2   6     2252.18     2315.90     61.08 o
   6   2   6     1278.76     1316.35     47.90 o
   7   2   6     1054.71     1005.80     53.83 o
   8   2   6      695.40      662.38     57.19 o
  -6   3   6      703.39      641.82     58.08 o
  -5   3   6      818.93      781.06     48.62 o
  -4   3   6     2292.70     2320.22     67.84 o
  -3   3   6      461.12      489.51     27.48 o
  -2   3   6     1580.80     1594.64     48.96 o
  -1   3   6      847.42      797.13     31.61 o
   0   3   6     5504.55     5531.55     57.44 o
   1   3   6     7719.65     7970.70    137.33 o
   2   3   6     1337.87     1339.87     40.41 o
   3   3   6      981.20     1007.60     37.54 o
   4   3   6     1618.42     1645.10     31.59 o
   5   3   6     1359.03     1340.57     41.49 o
   6   3   6      980.08      956.68     46.85 o
   7   3   6      843.50      847.31     45.70 o
   8   3   6     1568.67     1466.39     67.38 o
  -5   4   6     1138.51     1215.29    102.60 o
  -4   4   6     2520.64     2361.85    149.98 o
  -3   4   6     1658.32     1731.06     73.55 o
  -2   4   6       80.39       92.11     18.75 o
  -1   4   6      591.61      574.22     24.58 o
   0   4   6     3907.43     3948.75     51.95 o
   1   4   6     3194.26     3119.48     93.88 o
   2   4   6     3413.31     3502.64     99.87 o
   3   4   6     4001.14     4086.18     95.04 o
   4   4   6      479.72      501.49     26.88 o
   5   4   6      533.10      507.14     27.77 o
   6   4   6      395.60      459.60     46.93 o
   7   4   6     2643.40     2648.22     70.33 o
   8   4   6      846.93      844.15     82.66 o
  -4   5   6     1330.18     1320.30     77.07 o
  -3   5   6      812.78      822.96     59.33 o
  -2   5   6      156.43      182.71     43.97 o
  -1   5   6     2153.31     2148.57     43.31 o
   0   5   6     1714.41     1755.61     39.38 o
   1   5   6     2644.98     2715.03     59.76 o
   2   5   6     1978.69     2065.37     44.53 o
   3   5   6      950.94      950.04     34.35 o
   4   5   6     2748.72     2798.46     91.26 o
   5   5   6      116.55      110.59     22.65 o
   6   5   6     1587.71     1515.66    107.61 o
   7   5   6     1263.66     1235.47     91.86 o
  -3   6   6      353.24      354.24     51.26 o
  -2   6   6     1088.92     1159.84     69.45 o
  -1   6   6      910.29      994.07     59.90 o
   0   6   6     1228.10     1276.11     50.36 o
   1   6   6      916.71     1005.92     34.48 o
   2   6   6     2842.40     3045.77     60.20 o
   3   6   6     3398.80     3616.31    120.94 o
   4   6   6      128.14      130.63     23.18 o
   5   6   6      279.24      274.87     33.83 o
   6   6   6      961.75      860.26     70.71 o
   7   6   6     1591.39     1497.87     63.36 o
  -1   7   6      454.04      479.13     55.62 o
   0   7   6      503.37      521.11     42.18 o
   1   7   6     1277.23     1353.35     55.82 o
   2   7   6     3531.11     3836.96    118.02 o
   3   7   6     1378.48     1460.49     60.16 o
   4   7   6      175.31      159.85     29.99 o
   5   7   6      369.37      397.68     41.19 o
   6   7   6      819.78      813.88     52.97 o
   1   8   6     1329.98     1416.14     82.79 o
   2   8   6     1327.69     1496.23     81.79 o
   3   8   6     1134.32     1271.41     77.12 o
   4   8   6      368.08      388.12     77.34 o
   5   8   6      503.45      599.90     71.13 o
   6   8   6      931.50      695.20     62.22 o
  -4  -8   7      127.58      118.41     44.23 o
  -3  -8   7      564.33      510.82     64.85 o
  -2  -8   7     1316.49     1326.22     54.38 o
  -1  -8   7      904.51      927.77     61.19 o
   0  -8   7      176.76      202.52     57.42 o
  -5  -7   7      326.37      291.81     57.67 o
  -4  -7   7      193.32      221.14     43.12 o
  -3  -7   7      721.25      748.68     44.15 o
  -2  -7   7     1547.87     1612.43     50.39 o
  -1  -7   7      883.72      894.74     35.60 o
   0  -7   7      360.56      372.77     32.71 o
   1  -7   7      534.97      607.51     66.76 o
   2  -7   7      642.67      542.29     80.70 o
  -6  -6   7     1070.55      939.64     73.44 o
  -5  -6   7      318.37      305.59     41.22 o
  -4  -6   7      337.61      345.19     39.82 o
  -3  -6   7     1609.71     1600.55     46.34 o
  -2  -6   7     1550.31     1718.05     48.75 o
  -1  -6   7     1190.97     1217.47     36.37 o
   0  -6   7      381.38      444.62     31.83 o
   1  -6   7     1001.47     1020.42     41.35 o
   2  -6   7      406.37      394.87     39.52 o
   3  -6   7      411.68      461.19    122.34 o
   4  -6   7      804.37      642.22     92.32 o
  -7  -5   7     1499.72     1380.57    125.63 o
  -6  -5   7      469.09      473.68     48.42 o
  -5  -5   7      299.84      326.01     42.90 o
  -4  -5   7     1018.93      958.38     41.77 o
  -3  -5   7     2086.75     2079.14     52.29 o
  -2  -5   7     1889.05     1921.00     36.05 o
  -1  -5   7      383.27      444.99     23.44 o
   0  -5   7     3199.08     3344.26     44.99 o
   1  -5   7      561.50      589.08     35.84 o
   2  -5   7      603.99      545.12     41.63 o
   3  -5   7      331.58      322.23     38.87 o
   4  -5   7     1089.16     1109.77     60.18 o
   5  -5   7      879.10      686.98     97.15 o
  -7  -4   7      991.64      848.67     98.57 o
  -6  -4   7     1370.36     1317.13     68.39 o
  -5  -4   7      988.88      935.73     65.82 o
  -4  -4   7      776.53      783.12     37.89 o
  -3  -4   7     1121.76     1138.67     53.99 o
  -2  -4   7      620.56      598.49     36.33 o
  -1  -4   7     3995.50     4262.52     76.27 o
   0  -4   7     2101.25     2057.98     63.57 o
   1  -4   7     1882.27     1903.62     26.67 o
   2  -4   7      170.26      191.40     19.42 o
   3  -4   7      583.59      587.73     40.47 o
   4  -4   7     1794.85     1800.80     78.59 o
   5  -4   7      974.22      975.78     49.75 o
  -7  -3   7     1204.25     1224.81     74.92 o
  -6  -3   7      429.65      423.36     46.36 o
  -5  -3   7      798.57      868.19     51.95 o
  -4  -3   7     3543.51     3396.18     65.97 o
  -3  -3   7      876.12      905.22     35.97 o
  -2  -3   7     1867.97     1708.28     79.70 o
  -1  -3   7     2403.23     2461.32     67.23 o
   0  -3   7     2720.00     2580.84     55.69 o
   1  -3   7      904.99      844.04     34.65 o
   2  -3   7      226.61      242.39     21.51 o
   3  -3   7     3585.92     3608.41     67.23 o
   4  -3   7     1302.85     1394.72     62.40 o
   5  -3   7      704.57      750.72     42.23 o
   6  -3   7      385.17      352.18     48.13 o
  -7  -2   7      354.08      284.95     50.78 o
  -6  -2   7      936.51      875.88     61.45 o
  -5  -2   7     2829.97     2983.19     87.82 o
  -4  -2   7     1076.83     1067.68     60.54 o
  -3  -2   7      850.68      823.00     34.62 o
  -2  -2   7     1544.22     1442.77     47.65 o
  -1  -2   7     5295.08     5013.11     95.02 o
   0  -2   7     5837.35     5943.75     77.86 o
   1  -2   7      395.16      358.96     13.22 o
   2  -2   7     1264.80     1238.27     22.48 o
   3  -2   7      525.22      549.10     21.75 o
   4  -2   7     2476.44     2501.94    109.20 o
   5  -2   7     1173.77     1208.52     80.52 o
   6  -2   7      786.00      727.15     37.88 o
  -7  -1   7      545.50      585.26     62.06 o
  -6  -1   7     2039.25     1898.55    130.68 o
  -5  -1   7     2160.28     2128.00     77.23 o
  -4  -1   7      542.14      586.35     48.35 o
  -3  -1   7      397.62      371.73     26.91 o
  -2  -1   7     2446.22     2378.01     31.49 o
  -1  -1   7     9344.96     9166.85    206.95 o
   0  -1   7     1780.02     1744.14     28.30 o
   1  -1   7     1037.27      999.01     18.37 o
   2  -1   7     2076.99     1885.17     94.20 o
   3  -1   7     2452.48     2497.62     52.12 o
   4  -1   7     1485.96     1547.75     36.14 o
   5  -1   7      721.60      739.39     29.85 o
   6  -1   7     1609.25     1612.82    120.76 o
   7  -1   7      488.36      399.75     69.19 o
  -7   0   7      372.63      405.72     74.18 o
  -6   0   7     1591.82     1664.49    106.08 o
  -5   0   7     2164.53     2188.90    117.03 o
  -4   0   7     1148.81     1089.33     44.33 o
  -3   0   7     1041.83     1006.36     38.54 o
  -2   0   7     4247.45     4140.39    116.61 o
  -1   0   7     2272.73     2118.15     69.07 o
   0   0   7     1633.15     1578.51     21.19 o
   1   0   7     2831.97     2709.13     50.72 o
   2   0   7     2604.85     2314.23     50.79 o
   3   0   7     2651.35     2596.62     41.18 o
   4   0   7      436.18      435.04     23.51 o
   5   0   7     2735.35     2704.74     49.54 o
   6   0   7     1429.55     1430.00     49.09 o
   7   0   7      642.05      639.50     50.76 o
  -6   1   7     1613.10     1557.58     91.33 o
  -5   1   7     1091.60     1157.56     53.84 o
  -4   1   7      373.31      412.75     34.50 o
  -3   1   7     1875.50     1733.89    168.10 o
  -2   1   7     3541.14     3525.63    126.21 o
  -1   1   7     3285.55     3137.43     56.63 o
   0   1   7     3113.56     3077.47     46.23 o
   1   1   7     3477.14     3381.62     55.32 o
   2   1   7     1708.74     1664.67     33.71 o
   3   1   7      346.63      338.73     12.78 o
   4   1   7     1703.32     1638.16     30.33 o
   5   1   7     3027.54     2968.73     72.60 o
   6   1   7     2293.15     2426.56     86.54 o
   7   1   7      282.82      300.16     33.90 o
   8   1   7      134.75      130.52     60.70 o
  -6   2   7     1605.61     1637.21     71.07 o
  -5   2   7      803.78      823.89     68.37 o
  -4   2   7     1008.41     1059.99     43.56 o
  -3   2   7      914.51      894.25     38.17 o
  -2   2   7     2444.11     2480.23     54.10 o
  -1   2   7     1487.20     1407.28     54.09 o
   0   2   7     3824.06     3830.39     94.00 o
   1   2   7     4580.23     4466.84    148.19 o
   2   2   7     2854.45     2949.27     54.58 o
   3   2   7      389.22      343.18     17.06 o
   4   2   7     1268.35     1228.51     41.46 o
   5   2   7     2887.19     2916.00     54.93 o
   6   2   7     1787.48     1711.81     54.57 o
   7   2   7      363.43      370.20     47.67 o
   8   2   7      396.11      375.37     51.76 o
  -5   3   7      577.11      562.06     46.52 o
  -4   3   7     1217.66     1205.32     53.92 o
  -3   3   7     3110.73     3136.61     83.77 o
  -2   3   7      353.86      373.57     24.64 o
  -1   3   7     1311.54     1269.58     44.57 o
   0   3   7     3260.66     3354.00     63.17 o
   1   3   7     4192.00     4163.20     59.02 o
   2   3   7     1098.31     1120.84     35.59 o
   3   3   7      773.30      796.98     24.70 o
   4   3   7     2959.82     2982.42     42.60 o
   5   3   7     2110.18     2013.98     70.63 o
   6   3   7     1087.09     1055.34     46.51 o
   7   3   7      631.42      685.67     61.58 o
   8   3   7      404.81      370.79     38.42 o
  -5   4   7      850.45      839.26     94.33 o
  -4   4   7     1544.30     1506.74     77.47 o
  -3   4   7      751.36      804.59    147.63 o
  -2   4   7      760.87      795.81     36.31 o
  -1   4   7     1259.13     1252.93     41.34 o
   0   4   7     4442.40     4521.78    104.33 o
   1   4   7     3336.45     3376.84     60.67 o
   2   4   7      366.11      340.59     21.99 o
   3   4   7      648.93      664.24     28.38 o
   4   4   7     1483.99     1496.08     58.01 o
   5   4   7     3076.42     3068.29     56.48 o
   6   4   7      886.40      912.30     88.87 o
   7   4   7     1014.52      983.17     64.96 o
   8   4   7      665.59      597.06     71.74 o
  -4   5   7      934.80     1064.74     99.36 o
  -3   5   7      427.21      428.25     51.10 o
  -2   5   7      285.00      303.47     43.33 o
  -1   5   7     2010.07     2001.09     43.92 o
   0   5   7     3680.43     3546.46     88.57 o
   1   5   7     1160.94     1282.30     35.55 o
   2   5   7      957.11      962.41     32.69 o
   3   5   7     1470.39     1515.84     41.86 o
   4   5   7     1778.74     1826.20     43.21 o
   5   5   7      517.21      535.53     33.83 o
   6   5   7     1262.82     1220.39    116.45 o
   7   5   7     1131.48     1035.09    152.61 o
   8   5   7      668.94      604.20     76.18 o
  -2   6   7      560.17      568.26     57.81 o
  -1   6   7      971.09     1011.03     64.03 o
   0   6   7     1285.51     1356.50     86.85 o
   1   6   7     1418.38     1328.45     53.79 o
   2   6   7     1227.73     1341.86     45.05 o
   3   6   7     1817.06     1814.64     88.21 o
   4   6   7      589.73      570.03     32.91 o
   5   6   7      626.30      640.67     32.88 o
   6   6   7     1085.68     1047.34     70.25 o
   7   6   7     1684.29     1234.83    112.80 o
  -1   7   7     1517.65     1617.98     83.82 o
   0   7   7     1030.45     1116.08     69.30 o
   1   7   7      807.44      935.02     64.93 o
   2   7   7     1228.47     1220.16     49.43 o
   3   7   7      542.98      537.97     38.42 o
   4   7   7      595.20      581.01     40.05 o
   5   7   7      585.96      511.14     39.71 o
   6   7   7     1948.12     1822.27    133.86 o
   7   7   7      868.08      761.15     97.07 o
   2   8   7     1585.38     1674.15    110.68 o
   3   8   7      933.93      927.66     84.23 o
   4   8   7       77.86       85.85     51.75 o
   5   8   7      501.82      440.15     68.81 o
  -3  -8   8      719.50      567.66     70.62 o
  -2  -8   8      748.14      694.60     79.15 o
  -1  -8   8      935.68     1044.83     88.57 o
  -4  -7   8      319.06      298.48    103.82 o
  -3  -7   8     1134.90     1177.62     54.74 o
  -2  -7   8     1826.75     1947.18    105.56 o
  -1  -7   8      561.10      601.85     38.09 o
   0  -7   8      112.65      143.49     28.60 o
   1  -7   8      294.67      295.35     55.94 o
  -5  -6   8       75.99      120.95     43.60 o
  -4  -6   8      271.18      237.08     50.59 o
  -3  -6   8     1679.74     1774.13     58.00 o
  -2  -6   8     2307.83     2371.60     56.90 o
  -1  -6   8      759.45      835.13     32.02 o
   0  -6   8      334.91      342.31     30.48 o
   1  -6   8      643.16      646.84     46.05 o
   2  -6   8      508.63      508.38     45.35 o
   3  -6   8      585.68      575.33     83.43 o
  -7  -5   8     1092.59     1009.94    107.67 o
  -6  -5   8      681.38      661.58     59.70 o
  -5  -5   8      161.01      172.67     36.20 o
  -4  -5   8      964.90      894.78     45.94 o
  -3  -5   8     1260.11     1315.02     48.26 o
  -2  -5   8     2796.64     2878.81     90.84 o
  -1  -5   8      660.87      687.35     31.22 o
   0  -5   8      691.32      698.90     27.18 o
   1  -5   8      792.94      869.49     36.37 o
   2  -5   8      886.56      805.61     46.54 o
   3  -5   8      485.06      477.99     42.08 o
   4  -5   8      852.05      831.52     78.71 o
  -7  -4   8     1384.54     1240.46    118.74 o
  -6  -4   8      313.10      332.51     45.37 o
  -5  -4   8      160.29      131.38     33.35 o
  -4  -4   8      473.75      491.60     33.04 o
  -3  -4   8     5255.73     5234.33     99.09 o
  -2  -4   8     1009.18     1060.38     26.73 o
  -1  -4   8     2235.42     2319.57     59.54 o
   0  -4   8     1070.66     1103.66     29.66 o
   1  -4   8      831.62      841.87     24.91 o
   2  -4   8      147.81      181.78     31.19 o
   3  -4   8     1216.81     1242.12     54.25 o
   4  -4   8     1709.79     1698.94     78.44 o
   5  -4   8      802.22      815.93     49.55 o
  -7  -3   8      995.34      891.34    101.89 o
  -6  -3   8      292.81      342.79     45.24 o
  -5  -3   8      350.43      380.45     40.85 o
  -4  -3   8     1785.29     1740.73     51.57 o
  -3  -3   8     1025.97     1030.81     47.94 o
  -2  -3   8     2743.97     2868.38     46.99 o
  -1  -3   8     2404.69     2256.30     66.28 o
   0  -3   8     3333.56     2959.55    155.66 o
   1  -3   8      615.88      544.35     24.30 o
   2  -3   8      667.79      646.32     29.83 o
   3  -3   8      540.88      565.30     25.60 o
   4  -3   8     2298.26     2416.27     85.23 o
   5  -3   8      695.86      777.78     57.39 o
   6  -3   8      249.31      232.41     44.65 o
  -7  -2   8      952.23      826.21    105.96 o
  -6  -2   8      638.79      671.63     66.73 o
  -5  -2   8     1306.78     1305.42     62.98 o
  -4  -2   8      825.33      802.12     45.27 o
  -3  -2   8      726.32      684.21     34.13 o
  -2  -2   8     2135.16     1967.34     52.09 o
  -1  -2   8     5142.41     4889.79    125.10 o
   0  -2   8     4009.57     4133.45     41.07 o
   1  -2   8      205.12      225.10     12.77 o
   2  -2   8      131.54      133.49     10.24 o
   3  -2   8     3631.91     3745.08     65.85 o
   4  -2   8     1746.07     1809.42     41.89 o
   5  -2   8      900.01      963.93     58.63 o
   6  -2   8      327.79      331.96     57.55 o
  -7  -1   8      415.56      414.96     88.14 o
  -6  -1   8      719.58      797.52     87.53 o
  -5  -1   8      545.27      565.78     49.86 o
  -4  -1   8     1511.82     1460.34     48.35 o
  -3  -1   8     1155.55     1190.53     52.32 o
  -2  -1   8     3952.18     4092.21     92.55 o
  -1  -1   8     6059.73     5816.76     95.69 o
   0  -1   8     1171.49     1117.95     33.17 o
   1  -1   8      419.21      394.25     15.05 o
   2  -1   8     1200.42     1065.00     37.27 o
   3  -1   8     2405.09     2397.00     59.38 o
   4  -1   8     2095.70     2188.22     79.74 o
   5  -1   8      887.15      872.63     37.48 o
   6  -1   8      557.50      636.85     51.80 o
  -6   0   8     1289.73     1397.71     77.27 o
  -5   0   8     1962.00     2014.93     80.47 o
  -4   0   8       77.95       70.18     31.45 o
  -3   0   8      414.72      383.36     25.29 o
  -2   0   8     3922.63     3742.09     67.10 o
  -1   0   8     7969.99     7862.87     95.00 o
   0   0   8     3169.37     3123.47     43.37 o
   1   0   8     1322.28     1290.13     40.91 o
   2   0   8      552.08      536.06     20.03 o
   3   0   8     1352.92     1415.82     41.84 o
   4   0   8     1151.92     1211.24     43.50 o
   5   0   8     1686.01     1801.43     43.04 o
   6   0   8     1940.17     1952.56     66.50 o
   7   0   8      295.82      291.47     58.33 o
  -6   1   8     1553.43     1614.36     85.17 o
  -5   1   8      867.61      959.34     76.50 o
  -4   1   8      150.24      147.86     31.96 o
  -3   1   8     1028.57     1045.75     45.46 o
  -2   1   8     3717.77     3660.77    115.86 o
  -1   1   8     4989.48     4815.49    119.08 o
   0   1   8     2038.44     2096.34     54.52 o
   1   1   8      277.84      272.49     16.48 o
   2   1   8     4819.49     4566.05    107.97 o
   3   1   8      915.79      866.17     20.43 o
   4   1   8     1895.03     1764.02     74.31 o
   5   1   8     1601.85     1551.48     41.70 o
   6   1   8     1229.94     1246.23     48.50 o
   7   1   8      371.28      375.92     46.55 o
  -5   2   8      266.98      229.48     35.71 o
  -4   2   8      581.85      650.21     38.98 o
  -3   2   8     1402.32     1481.89     48.27 o
  -2   2   8     4259.62     4537.13    104.14 o
  -1   2   8     1487.42     1399.79     74.29 o
   0   2   8     1899.52     1946.88     56.85 o
   1   2   8     5155.54     4939.85     62.21 o
   2   2   8      268.53      255.24     15.55 o
   3   2   8      933.05      915.85     32.35 o
   4   2   8     1193.33     1181.27     45.49 o
   5   2   8     3467.35     3360.86    117.42 o
   6   2   8     1695.00     1770.35     89.72 o
   7   2   8      230.31      256.81     43.83 o
   8   2   8      193.26      169.83     66.92 o
  -5   3   8      575.39      548.12     46.83 o
  -4   3   8      203.07      212.06     32.95 o
  -3   3   8     1019.41     1042.85     41.52 o
  -2   3   8     1837.25     1854.36     51.75 o
  -1   3   8     2823.53     2447.76     95.87 o
   0   3   8     4428.77     4285.50    113.33 o
   1   3   8     2290.32     2265.51     48.35 o
   2   3   8      718.85      750.29     27.78 o
   3   3   8      205.65      203.68     16.98 o
   4   3   8     1162.62     1233.46     45.47 o
   5   3   8     4642.50     4335.39    173.27 o
   6   3   8      891.36      912.90     58.00 o
   7   3   8      290.26      313.44     48.50 o
   8   3   8      329.35      298.02     74.85 o
  -4   4   8      799.97      728.76     60.10 o
  -3   4   8     1145.34     1195.99     89.52 o
  -2   4   8      359.18      403.70     46.20 o
  -1   4   8     1878.77     1945.27     81.06 o
   0   4   8     3311.72     3212.60     86.17 o
   1   4   8     2921.56     2965.62     45.67 o
   2   4   8      552.18      521.75     24.25 o
   3   4   8      300.76      286.34     22.73 o
   4   4   8     3818.67     3967.18     91.36 o
   5   4   8      835.78      853.25     44.09 o
   6   4   8     1284.17     1212.19     72.53 o
   7   4   8      452.27      424.40     52.37 o
  -3   5   8      574.89      625.54     59.44 o
  -2   5   8      613.11      596.03     53.00 o
  -1   5   8     1691.07     1734.64     58.55 o
   0   5   8     3191.43     3416.73     69.63 o
   1   5   8     1417.94     1437.46     59.31 o
   2   5   8      209.03      201.51     20.92 o
   3   5   8      833.55      808.71     32.25 o
   4   5   8     1485.70     1541.63     41.07 o
   5   5   8     2198.02     2239.74     85.75 o
   6   5   8      786.21      776.73     60.14 o
   7   5   8      528.47      498.52    130.24 o
  -2   6   8      459.14      439.65     53.07 o
  -1   6   8     1608.38     1786.76     82.77 o
   0   6   8     3366.46     3560.72    156.03 o
   1   6   8      832.53      824.05     41.18 o
   2   6   8      433.78      432.73     33.42 o
   3   6   8      696.65      704.48     39.76 o
   4   6   8      782.62      809.05     37.53 o
   5   6   8     1195.34     1253.78     42.17 o
   6   6   8      745.95      790.78     65.27 o
   7   6   8     1731.60     1403.27    120.81 o
   0   7   8     1120.40     1185.30     72.24 o
   1   7   8      691.76      699.74     60.28 o
   2   7   8      652.19      655.42     40.23 o
   3   7   8     1180.41     1247.35     53.03 o
   4   7   8      655.82      691.21     44.21 o
   5   7   8      341.58      328.78     30.88 o
   6   7   8     1368.59     1162.62    119.56 o
   3   8   8      336.30      270.27     63.80 o
   4   8   8      269.54      236.15     56.23 o
   5   8   8      595.52      575.63     74.29 o
  -3  -8   9      580.22      576.05     68.28 o
  -4  -7   9      568.35      549.57     62.51 o
  -3  -7   9      419.61      427.28     38.99 o
  -2  -7   9      773.38      824.27     41.98 o
  -1  -7   9      563.13      651.67     47.96 o
   0  -7   9      180.58      206.50     39.44 o
  -5  -6   9      577.45      604.18     71.06 o
  -4  -6   9      416.23      318.47     54.67 o
  -3  -6   9     1113.20     1217.05     54.62 o
  -2  -6   9     1737.94     1768.36     51.57 o
  -1  -6   9      326.46      367.15     29.04 o
   0  -6   9      237.71      283.15     37.98 o
   1  -6   9      353.46      435.06     42.01 o
   2  -6   9     1352.41     1392.76     69.08 o
  -5  -5   9      202.22      208.02     51.97 o
  -4  -5   9      431.32      462.85     57.60 o
  -3  -5   9     3293.91     3382.66    158.94 o
  -2  -5   9     1252.00     1296.51     42.89 o
  -1  -5   9      377.15      398.61     23.69 o
   0  -5   9      246.81      269.83     27.94 o
   1  -5   9     1518.66     1514.86     59.35 o
   2  -5   9     1077.56     1152.05     55.59 o
   3  -5   9      449.33      406.77     41.92 o
   4  -5   9      436.34      356.35     80.66 o
  -7  -4   9     1113.56     1030.95    105.92 o
  -6  -4   9      458.71      422.46     49.94 o
  -5  -4   9      210.34      198.99     38.87 o
  -4  -4   9     1509.29     1586.11     52.08 o
  -3  -4   9     1246.46     1238.80     74.27 o
  -2  -4   9     1679.02     1668.50     54.84 o
  -1  -4   9      675.35      762.07     29.75 o
   0  -4   9      729.14      765.09     26.52 o
   1  -4   9     1889.88     1963.45     48.63 o
   2  -4   9      745.37      751.83     44.11 o
   3  -4   9     1089.44     1105.53     67.17 o
   4  -4   9      560.35      687.18    104.01 o
   5  -4   9      508.68      519.02     78.66 o
  -7  -3   9      856.83      846.99     99.61 o
  -6  -3   9      331.18      349.11     46.82 o
  -5  -3   9      366.19      334.10     40.61 o
  -4  -3   9     1849.06     1844.24     54.55 o
  -3  -3   9     2842.91     3013.25     61.49 o
  -2  -3   9     1203.50     1270.19     34.21 o
  -1  -3   9      280.71      300.60     24.33 o
   0  -3   9     2499.91     2475.75     61.27 o
   1  -3   9      601.75      610.66     20.67 o
   2  -3   9     1392.12     1414.93     40.67 o
   3  -3   9     1172.24     1322.09     65.63 o
   4  -3   9     1879.46     1908.82     80.33 o
   5  -3   9      296.90      351.66     47.35 o
   6  -3   9       58.76       50.50     46.36 o
  -7  -2   9      637.94      643.73    100.19 o
  -6  -2   9      201.70      225.67     44.87 o
  -5  -2   9      429.08      375.01     45.32 o
  -4  -2   9     1557.03     1474.25     66.70 o
  -3  -2   9     2673.93     2738.12    102.04 o
  -2  -2   9     1071.71     1063.72     33.40 o
  -1  -2   9     3623.69     3568.37     76.12 o
   0  -2   9      609.21      608.81     19.95 o
   1  -2   9     1323.55     1417.62     26.07 o
   2  -2   9      711.68      640.33     24.26 o
   3  -2   9     2085.94     2216.39     49.57 o
   4  -2   9     2006.26     2088.22     60.26 o
   5  -2   9      475.30      428.97     46.52 o
   6  -2   9      132.10      158.69     43.15 o
  -6  -1   9      352.23      319.68     50.13 o
  -5  -1   9     1571.20     1490.28     69.40 o
  -4  -1   9     1442.08     1323.91     48.35 o
  -3  -1   9      700.64      673.55     52.57 o
  -2  -1   9     1555.49     1593.26     44.72 o
  -1  -1   9     2402.24     2335.39     34.97 o
   0  -1   9     3213.45     3258.36     74.58 o
   1  -1   9      628.59      594.21     21.99 o
   2  -1   9     1608.88     1343.56    102.58 o
   3  -1   9     3149.00     3124.67     57.60 o
   4  -1   9     1268.70     1349.67     34.56 o
   5  -1   9      265.04      298.56     28.55 o
   6  -1   9      337.11      413.44     54.38 o
  -6   0   9      710.91      722.92     96.73 o
  -5   0   9      974.94      954.64     61.77 o
  -4   0   9     1152.08     1195.08     60.16 o
  -3   0   9      755.29      774.13     28.95 o
  -2   0   9     3244.06     3197.94     99.92 o
  -1   0   9     3657.04     3631.95    115.86 o
   0   0   9      754.47      753.28     30.56 o
   1   0   9      191.02      164.52     10.42 o
   2   0   9     1952.05     1796.33     51.97 o
   3   0   9     4822.28     4684.62    109.86 o
   4   0   9     1713.75     1682.31     40.81 o
   5   0   9      685.48      704.92     31.95 o
   6   0   9      297.53      341.38     39.37 o
  -6   1   9      793.17      780.38     67.41 o
  -5   1   9      754.52      736.53     38.42 o
  -4   1   9      341.90      351.98     28.75 o
  -3   1   9     1623.04     1695.61     51.38 o
  -2   1   9     5153.99     5173.76     85.81 o
  -1   1   9     1742.01     1615.25     65.54 o
   0   1   9      813.40      848.98     31.68 o
   1   1   9      706.33      733.92     30.67 o
   2   1   9     3908.97     3635.73    149.63 o
   3   1   9     1781.12     1672.74     37.13 o
   4   1   9     1489.65     1412.49     43.03 o
   5   1   9      674.35      647.90     53.97 o
   6   1   9     1035.96      978.42     44.79 o
   7   1   9      332.46      332.70     42.60 o
  -5   2   9      604.98      659.84     68.26 o
  -4   2   9      274.86      266.39     31.12 o
  -3   2   9     1160.95     1186.45     46.59 o
  -2   2   9     1326.09     1441.26     46.77 o
  -1   2   9     4967.28     4549.50    216.09 o
   0   2   9      455.53      479.41     21.33 o
   1   2   9     2662.68     2521.49     84.20 o
   2   2   9     1510.87     1329.46     68.01 o
   3   2   9     1974.44     2022.58     35.53 o
   4   2   9      968.48      910.52     34.05 o
   5   2   9     1865.96     1924.66     75.35 o
   6   2   9      946.84      951.30     56.72 o
   7   2   9      156.48      150.03     32.53 o
  -5   3   9      306.19      345.63     50.89 o
  -4   3   9      299.50      330.23     38.35 o
  -3   3   9     1923.60     1954.23     66.51 o
  -2   3   9     4057.79     4088.48     77.55 o
  -1   3   9      265.16      279.58     35.57 o
   0   3   9     1224.11     1232.54     38.12 o
   1   3   9     1145.01     1173.77     39.91 o
   2   3   9     2192.68     2092.37     49.81 o
   3   3   9     1507.65     1487.90     31.72 o
   4   3   9     2767.42     2750.33    134.81 o
   5   3   9     1683.81     1652.44     67.79 o
   6   3   9      311.77      295.93     35.58 o
   7   3   9      116.43      117.36     31.14 o
  -4   4   9      571.98      542.70     58.51 o
  -3   4   9     1476.91     1485.85    158.19 o
  -2   4   9     1088.13     1086.05     56.82 o
  -1   4   9     1312.34     1300.20     64.86 o
   0   4   9     1875.03     1758.17     79.93 o
   1   4   9     1634.09     1625.35     49.20 o
   2   4   9      881.52      870.34     37.88 o
   3   4   9      571.74      550.30     29.67 o
   4   4   9     1714.87     1726.24     40.38 o
   5   4   9     2806.45     2816.92     71.94 o
   6   4   9      562.43      565.97     56.09 o
   7   4   9      158.86      160.73     44.00 o
  -3   5   9      451.59      523.75     56.34 o
  -2   5   9      873.36      933.59     81.77 o
  -1   5   9     1284.96     1354.73     72.95 o
   0   5   9     2060.19     2183.71     59.70 o
   1   5   9     1441.91     1412.08     49.62 o
   2   5   9      137.80      170.61     27.15 o
   3   5   9     1354.25     1433.35     49.96 o
   4   5   9     2871.05     2948.20     72.99 o
   5   5   9     1078.88     1135.97     46.47 o
   6   5   9      294.44      290.44     36.69 o
   7   5   9      235.10      154.00     45.79 o
  -2   6   9      245.99      316.17     75.65 o
  -1   6   9     1375.51     1561.44    107.88 o
   0   6   9     1455.84     1615.27     78.27 o
   1   6   9      498.83      547.51     37.42 o
   2   6   9      404.29      385.73     34.45 o
   3   6   9     1447.06     1501.80     78.28 o
   4   6   9     2022.56     2052.86     63.06 o
   5   6   9      938.94     1035.17     47.45 o
   6   6   9      318.38      305.20     46.47 o
   0   7   9      939.93     1015.52     91.78 o
   1   7   9      308.89      294.28     50.15 o
   2   7   9      444.73      444.43     57.17 o
   3   7   9      741.92      747.79     45.68 o
   4   7   9     1502.15     1496.01     59.01 o
   5   7   9      617.35      599.35     61.31 o
   4   8   9      327.33      373.74     60.27 o
  -4  -7  10     1053.63     1129.64     90.65 o
  -3  -7  10      173.20      156.20     32.65 o
  -2  -7  10      585.86      518.75     55.94 o
  -1  -7  10      407.92      375.53     53.26 o
   0  -7  10      315.61      271.05     77.74 o
  -5  -6  10      815.37      859.94     79.52 o
  -4  -6  10      468.92      518.94     51.36 o
  -3  -6  10      881.31      898.48     47.82 o
  -2  -6  10     1180.07     1243.66     46.37 o
  -1  -6  10      259.62      237.36     37.50 o
   0  -6  10      105.30      126.94     35.55 o
   1  -6  10      894.50      855.38     53.44 o
   2  -6  10     1096.46     1094.31    105.28 o
  -5  -5  10      988.02      906.05     82.70 o
  -4  -5  10      783.23      824.72     72.69 o
  -3  -5  10     1504.56     1585.09     62.20 o
  -2  -5  10      377.28      412.49     31.45 o
  -1  -5  10      399.18      416.31     25.58 o
   0  -5  10      372.57      368.07     30.21 o
   1  -5  10     1112.54     1154.23     60.03 o
   2  -5  10     1615.62     1609.65    110.67 o
   3  -5  10      402.37      378.73     43.77 o
  -5  -4  10      182.15      153.66     53.19 o
  -4  -4  10     1149.45     1110.84     58.13 o
  -3  -4  10     2905.43     2745.25     82.19 o
  -2  -4  10     1681.41     1740.42     47.10 o
  -1  -4  10      103.33      106.27     17.64 o
   0  -4  10      236.59      274.60     20.17 o
   1  -4  10     1538.38     1665.11     47.67 o
   2  -4  10     1356.62     1379.87     80.07 o
   3  -4  10      502.40      544.36     52.74 o
   4  -4  10      891.17      865.95     67.08 o
  -6  -3  10      126.28      117.51     39.47 o
  -5  -3  10      385.48      405.88     44.36 o
  -4  -3  10     2115.48     2218.62     76.89 o
  -3  -3  10     2316.67     2395.89     76.15 o
  -2  -3  10     1337.56     1349.97     50.72 o
  -1  -3  10       77.68       82.45     16.54 o
   0  -3  10     1457.36     1418.24     39.04 o
   1  -3  10     1652.01     1725.32     45.05 o
   2  -3  10     1274.08     1311.30     43.47 o
   3  -3  10     1120.71     1110.90     64.07 o
   4  -3  10      218.23      255.08     44.87 o
   5  -3  10      837.14      795.51    123.24 o
  -6  -2  10      208.51      178.75     39.42 o
  -5  -2  10      664.35      660.44     53.11 o
  -4  -2  10     2390.16     2288.43    158.48 o
  -3  -2  10     2558.66     2788.75    124.36 o
  -2  -2  10      332.24      370.54     36.45 o
  -1  -2  10     1056.71     1038.13     25.86 o
   0  -2  10      971.78      993.01     25.24 o
   1  -2  10     1555.47     1555.83     28.36 o
   2  -2  10     1111.94     1088.94     59.07 o
   3  -2  10     1614.90     1548.89     52.20 o
   4  -2  10     1887.05     2059.66     67.42 o
   5  -2  10      140.24      161.99     41.35 o
  -6  -1  10       80.79       51.26     42.59 o
  -5  -1  10      636.36      637.91     52.37 o
  -4  -1  10     2644.37     2525.37    126.93 o
  -3  -1  10     2224.98     2193.88    110.64 o
  -2  -1  10     1645.15     1710.72     32.90 o
  -1  -1  10     1114.30     1113.18     21.65 o
   0  -1  10      925.50      902.47     23.03 o
   1  -1  10      605.59      639.77     22.07 o
   2  -1  10     1176.84     1188.21     39.81 o
   3  -1  10     3139.89     3190.60    102.89 o
   4  -1  10     1533.67     1546.44     73.41 o
   5  -1  10      206.43      209.99     26.64 o
   6  -1  10      264.69      274.23     53.47 o
  -6   0  10      245.51      266.90     72.39 o
  -5   0  10      993.88     1036.22     63.91 o
  -4   0  10     1162.60     1301.88     51.11 o
  -3   0  10     1523.37     1549.82     43.05 o
  -2   0  10     2099.36     2079.76     43.78 o
  -1   0  10     2490.10     2501.11     39.26 o
   0   0  10      843.30      907.96     22.25 o
   1   0  10      233.39      221.43     15.20 o
   2   0  10     2999.81     2807.30     78.64 o
   3   0  10     2359.44     2272.39    110.06 o
   4   0  10     1479.02     1303.81     48.88 o
   5   0  10      263.75      256.27     29.06 o
   6   0  10      273.73      217.90     36.21 o
  -5   1  10      967.72      919.08     43.62 o
  -4   1  10     1359.21     1362.55     45.68 o
  -3   1  10     1049.44     1126.00     44.85 o
  -2   1  10     1913.28     1946.47     74.22 o
  -1   1  10     1982.90     1963.77     59.66 o
   0   1  10      530.74      538.14     20.78 o
   1   1  10      860.54      932.38     28.81 o
   2   1  10     1937.01     1869.13     43.79 o
   3   1  10     4632.28     4557.69    117.24 o
   4   1  10      811.51      790.12     56.28 o
   5   1  10      280.98      281.78     26.55 o
   6   1  10      599.47      600.31     51.61 o
   7   1  10      551.06      512.61     65.17 o
  -5   2  10      546.11      561.24     46.98 o
  -4   2  10      255.30      261.98     32.32 o
  -3   2  10     1827.98     1945.40     63.40 o
  -2   2  10     5094.02     5439.60     95.92 o
  -1   2  10     1327.60     1363.52     59.47 o
   0   2  10       75.37       81.58     16.06 o
   1   2  10      428.03      434.43     20.71 o
   2   2  10     2554.38     2535.21     56.60 o
   3   2  10     2923.09     2956.18     49.77 o
   4   2  10     1163.44     1106.31     37.53 o
   5   2  10     1539.05     1550.90    102.28 o
   6   2  10      300.67      340.14     35.56 o
   7   2  10      284.62      367.76     62.67 o
  -4   3  10      501.75      536.06     43.05 o
  -3   3  10     2015.38     1984.54     54.09 o
  -2   3  10     2235.28     2179.03     61.50 o
  -1   3  10     1231.13     1231.93     45.97 o
   0   3  10      386.76      377.35     29.30 o
   1   3  10      973.94      995.67     35.21 o
   2   3  10     3266.47     3143.99     61.59 o
   3   3  10      813.54      803.54     25.88 o
   4   3  10     1642.87     1652.73     81.31 o
   5   3  10      472.62      484.96     30.52 o
   6   3  10     1415.30     1140.90     87.25 o
  -4   4  10      436.74      535.25     86.70 o
  -3   4  10     1408.68     1270.40    120.46 o
  -2   4  10     1522.76     1434.99     72.26 o
  -1   4  10      896.04      887.98     45.80 o
   0   4  10      616.01      623.38     44.05 o
   1   4  10     1811.89     1727.74     73.90 o
   2   4  10      495.45      542.03     33.23 o
   3   4  10     1621.19     1641.82     45.75 o
   4   4  10     1719.59     1688.50     49.79 o
   5   4  10     2183.25     2187.78    146.28 o
   6   4  10      128.58      135.86     33.47 o
   7   4  10      123.09       85.38     54.56 o
  -2   5  10     1555.18     1738.48    130.45 o
  -1   5  10      452.49      469.43     53.76 o
   0   5  10      870.64      903.96     64.76 o
   1   5  10      364.81      470.28     34.13 o
   2   5  10      929.56      905.38     43.45 o
   3   5  10     1170.71     1142.83     47.21 o
   4   5  10     2446.51     2552.43     59.99 o
   5   5  10     1292.56     1370.91     57.92 o
   6   5  10      132.48      157.80     35.24 o
   7   5  10      225.56      162.00     66.31 o
  -1   6  10     1151.28     1254.61     74.19 o
   0   6  10     1313.38     1336.62     73.54 o
   1   6  10      640.58      666.20     41.23 o
   2   6  10      178.42      189.49     30.68 o
   3   6  10      956.76      936.42     47.44 o
   4   6  10     1647.05     1651.48     53.87 o
   5   6  10     1090.55     1145.46     67.77 o
   6   6  10      297.03      274.09     68.65 o
   1   7  10      173.98      136.62     39.95 o
   2   7  10      252.98      257.69     34.82 o
   3   7  10     1292.17     1230.95     55.28 o
   4   7  10     2230.98     2098.40     83.10 o
  -2  -7  11      395.00      386.71     55.74 o
  -1  -7  11      582.58      669.98     97.31 o
  -4  -6  11      405.26      385.84     50.08 o
  -3  -6  11      610.89      550.52     42.38 o
  -2  -6  11      123.47      137.22     29.58 o
  -1  -6  11      783.06      790.08     50.86 o
   0  -6  11      405.06      362.54     41.26 o
   1  -6  11      588.15      566.31     83.38 o
  -5  -5  11      536.35      553.46     72.23 o
  -4  -5  11      503.88      501.78     64.69 o
  -3  -5  11      186.77      213.50     31.63 o
  -2  -5  11     1967.68     2029.95     49.36 o
  -1  -5  11      328.51      342.83     31.42 o
   0  -5  11      550.67      574.54     36.43 o
   1  -5  11      988.65      994.59     52.63 o
   2  -5  11      780.76      742.36     49.56 o
  -5  -4  11      516.27      479.89     65.60 o
  -4  -4  11      667.98      704.27     68.37 o
  -3  -4  11     1489.09     1513.87     48.02 o
  -2  -4  11      509.18      557.89     29.40 o
  -1  -4  11      354.93      368.26     24.31 o
   0  -4  11      728.47      755.71     36.80 o
   1  -4  11     1633.21     1713.97     56.58 o
   2  -4  11     1447.56     1475.12     58.41 o
   3  -4  11      298.42      308.45     48.79 o
  -5  -3  11      660.93      635.52     73.96 o
  -4  -3  11     1288.56     1285.25     65.98 o
  -3  -3  11     1383.32     1501.03     53.11 o
  -2  -3  11      416.12      422.99     25.88 o
  -1  -3  11      291.03      296.97     21.89 o
   0  -3  11     1151.56     1213.27     29.49 o
   1  -3  11     2928.72     3030.00     56.73 o
   2  -3  11      812.70      826.71     59.05 o
   3  -3  11      164.49      158.11     43.13 o
   4  -3  11      530.47      499.98     52.10 o
   5  -3  11      507.39      433.66     74.42 o
  -5  -2  11      422.25      384.03     63.29 o
  -4  -2  11      979.05      952.41     95.33 o
  -3  -2  11     2874.37     2940.66    268.24 o
  -2  -2  11      520.49      570.76     35.97 o
  -1  -2  11      694.83      657.52     22.63 o
   0  -2  11     1372.33     1350.37     37.32 o
   1  -2  11     1641.33     1570.16     63.69 o
   2  -2  11     1082.71     1133.97     40.97 o
   3  -2  11      675.56      671.40     35.28 o
   4  -2  11      619.68      649.32     45.50 o
   5  -2  11      308.72      331.28     76.70 o
  -6  -1  11      176.31       85.64     65.63 o
  -5  -1  11      667.02      686.05     56.49 o
  -4  -1  11     3394.09     3374.39     93.08 o
  -3  -1  11      368.23      352.83     27.81 o
  -2  -1  11      600.43      582.94     34.43 o
  -1  -1  11      392.29      406.90     18.77 o
   0  -1  11     3306.20     3435.89     46.79 o
   1  -1  11     2066.86     2156.34     82.49 o
   2  -1  11     1197.04     1128.24     50.82 o
   3  -1  11      956.64      941.03     39.31 o
   4  -1  11      401.52      398.07     31.02 o
   5  -1  11      375.75      353.73     35.85 o
  -6   0  11      206.78      168.83     46.02 o
  -5   0  11     1331.50     1361.22     99.34 o
  -4   0  11     1329.99     1384.93     53.33 o
  -3   0  11     1515.16     1413.54     50.45 o
  -2   0  11      331.25      360.02     17.64 o
  -1   0  11     1192.85     1251.67     30.84 o
   0   0  11     1859.25     1936.46     43.79 o
   1   0  11     1007.50     1020.14     24.95 o
   2   0  11     1378.19     1453.88     50.94 o
   3   0  11     2222.40     2245.81     91.01 o
   4   0  11     1044.36      972.22     66.01 o
   5   0  11       96.71      104.20     27.08 o
   6   0  11      341.70      337.19     42.00 o
  -5   1  11      866.93      812.95     48.61 o
  -4   1  11     1199.45     1266.86     45.63 o
  -3   1  11      829.13      865.84     36.04 o
  -2   1  11     1142.53     1133.79     53.80 o
  -1   1  11     3129.01     3078.88    109.92 o
   0   1  11      175.36      194.87     16.68 o
   1   1  11     1455.27     1509.62     30.94 o
   2   1  11     2321.00     2313.14     59.74 o
   3   1  11     1792.71     1688.80     34.59 o
   4   1  11      441.76      389.22     36.33 o
   5   1  11      171.22      158.89     29.18 o
   6   1  11      770.16      722.85     54.78 o
   7   1  11      899.15      856.10     82.10 o
  -5   2  11      859.47      775.89    100.07 o
  -4   2  11      715.81      703.15     38.28 o
  -3   2  11      646.38      701.72     40.99 o
  -2   2  11     1764.89     1790.12     55.15 o
  -1   2  11      592.45      601.10     37.87 o
   0   2  11     1494.64     1537.00     51.61 o
   1   2  11      979.38      998.52     34.53 o
   2   2  11     2943.56     2925.00     93.17 o
   3   2  11     2200.44     2228.03     51.13 o
   4   2  11      241.19      231.38     25.13 o
   5   2  11      148.05      135.08     31.06 o
   6   2  11      882.20     1000.31    178.22 o
  -4   3  11      465.71      431.05     41.84 o
  -3   3  11     1258.56     1316.93     47.46 o
  -2   3  11     1570.23     1635.79     55.85 o
  -1   3  11      523.26      495.59     34.72 o
   0   3  11      373.56      393.57     33.70 o
   1   3  11     1218.61     1160.42     37.58 o
   2   3  11     4006.18     3862.07    103.96 o
   3   3  11      946.15      871.58     67.96 o
   4   3  11      464.57      461.65     30.23 o
   5   3  11      808.97      801.10     37.56 o
   6   3  11      329.08      356.34     78.25 o
  -3   4  11     1311.89     1286.74     89.18 o
  -2   4  11     1846.45     1780.39     96.01 o
  -1   4  11      686.60      646.05     39.98 o
   0   4  11      142.66      137.83     31.59 o
   1   4  11     2065.41     2018.22     58.04 o
   2   4  11     1097.08     1069.54     44.11 o
   3   4  11     1614.96     1616.39     47.38 o
   4   4  11      564.43      596.03     34.65 o
   5   4  11      567.70      537.40     35.07 o
   6   4  11      794.03      752.09     62.24 o
  -2   5  11      461.75      495.35     54.65 o
  -1   5  11      240.29      226.63     32.26 o
   0   5  11      866.74      799.02     43.15 o
   1   5  11     1657.09     1662.23     57.62 o
   2   5  11     1721.37     1774.76     63.27 o
   3   5  11      586.08      590.10     38.75 o
   4   5  11      738.16      767.83     48.46 o
   5   5  11      616.50      589.08     46.15 o
   6   5  11      227.17      198.56     43.14 o
  -1   6  11      355.86      367.63     77.74 o
   0   6  11      740.80      762.09     63.70 o
   1   6  11      811.83      822.51     46.70 o
   2   6  11      581.10      581.62     41.83 o
   3   6  11      833.69      808.36     46.42 o
   4   6  11     1955.43     2055.78     74.42 o
   5   6  11      456.54      390.16     76.86 o
   6   6  11       81.66       54.29     63.30 o
   2   7  11      644.14      649.06     62.10 o
   3   7  11     1379.82     1351.89     68.21 o
  -4  -6  12      135.17      128.99     40.33 o
  -3  -6  12      101.62       90.28     32.17 o
  -2  -6  12      338.39      290.63     37.64 o
  -1  -6  12      996.57      974.59     68.38 o
   0  -6  12      659.24      555.14     77.62 o
   1  -6  12      222.14      176.19     68.82 o
  -4  -5  12      458.43      447.42     49.54 o
  -3  -5  12      138.81      123.87     29.84 o
  -2  -5  12      412.20      408.65     29.11 o
  -1  -5  12      869.63      883.99     43.47 o
   0  -5  12      621.71      686.66     39.84 o
   1  -5  12      778.18      743.39     51.19 o
   2  -5  12      445.45      405.75     72.99 o
  -5  -4  12     1246.89     1255.54    100.45 o
  -4  -4  12      315.66      353.52     44.43 o
  -3  -4  12      430.25      415.54     32.92 o
  -2  -4  12      879.50      858.97     36.20 o
  -1  -4  12      293.62      252.80     29.63 o
   0  -4  12      733.34      780.36     38.65 o
   1  -4  12     1413.59     1516.66     49.32 o
   2  -4  12      765.27      809.94     49.29 o
   3  -4  12      217.91      235.68     71.26 o
  -5  -3  12      448.82      434.13     69.21 o
  -4  -3  12      322.11      344.31     42.88 o
  -3  -3  12      783.16      790.21     44.17 o
  -2  -3  12      611.55      638.41     29.99 o
  -1  -3  12      659.51      645.02     36.15 o
   0  -3  12     1339.09     1364.13     37.82 o
   1  -3  12     1468.77     1538.68     64.82 o
   2  -3  12      946.04      917.93     39.42 o
   3  -3  12       66.54       76.41     39.55 o
   4  -3  12      327.47      233.25     67.07 o
  -5  -2  12      619.69      715.96     80.14 o
  -4  -2  12     1662.28     1677.89     74.45 o
  -3  -2  12     1065.00     1145.54     58.52 o
  -2  -2  12      110.74       98.76     22.94 o
  -1  -2  12      211.67      209.38     19.49 o
   0  -2  12     1363.07     1311.63     35.32 o
   1  -2  12     3588.78     3562.50    136.82 o
   2  -2  12      785.55      753.74     41.72 o
   3  -2  12      283.83      297.98     29.67 o
   4  -2  12      332.07      403.07     50.00 o
   5  -2  12      365.34      293.53     65.96 o
  -5  -1  12      757.70      704.50     57.23 o
  -4  -1  12     1534.87     1535.08    121.91 o
  -3  -1  12      856.33      884.71     46.94 o
  -2  -1  12      234.09      266.72     25.95 o
  -1  -1  12      337.32      386.69     23.60 o
   0  -1  12     2964.97     3101.09     50.42 o
   1  -1  12     1653.68     1632.68     46.67 o
   2  -1  12      711.81      660.36     35.73 o
   3  -1  12      296.54      283.69     30.30 o
   4  -1  12      781.26      716.70     45.64 o
   5  -1  12      701.44      614.87     65.47 o
  -5   0  12     1098.00     1195.89    189.89 o
  -4   0  12     1370.23     1446.76     71.26 o
  -3   0  12      808.09      803.23     71.31 o
  -2   0  12      142.03      172.57     21.70 o
  -1   0  12     1641.02     1710.41     39.18 o
   0   0  12     1305.88     1344.51     35.73 o
   1   0  12     1858.72     1885.47     49.80 o
   2   0  12      985.80     1053.24     42.40 o
   3   0  12     1327.45     1269.56     46.07 o
   4   0  12      356.38      391.68     34.07 o
   5   0  12      199.49      197.84     29.96 o
  -5   1  12     1352.63     1166.43     78.80 o
  -4   1  12     1878.30     1882.86     62.42 o
  -3   1  12      299.36      282.25     26.98 o
  -2   1  12      264.81      262.51     25.94 o
  -1   1  12      245.59      244.18     21.30 o
   0   1  12     3107.11     3302.43     69.91 o
   1   1  12     1367.72     1453.13     34.70 o
   2   1  12     1834.12     1885.39     75.01 o
   3   1  12     1123.55     1080.51     69.74 o
   4   1  12      408.36      391.74     38.22 o
   5   1  12      162.18      144.37     29.43 o
   6   1  12      520.63      584.22     74.46 o
  -5   2  12     1093.38     1000.62     97.16 o
  -4   2  12      906.39      931.58     43.02 o
  -3   2  12      489.35      543.40     38.98 o
  -2   2  12      726.12      783.57     40.37 o
  -1   2  12     1711.54     1716.29     68.29 o
   0   2  12      218.95      245.40     24.00 o
   1   2  12     1104.59     1143.52     30.72 o
   2   2  12     2364.44     2335.30     62.62 o
   3   2  12     1558.24     1644.71     99.50 o
   4   2  12      434.54      456.65     39.71 o
   5   2  12      175.92      158.72     31.86 o
   6   2  12      883.08      915.12     84.64 o
  -4   3  12      551.92      545.08     82.07 o
  -3   3  12      654.12      663.84     42.85 o
  -2   3  12      949.85      998.98     47.14 o
  -1   3  12      580.64      555.55     37.20 o
   0   3  12      566.07      536.41     35.50 o
   1   3  12     1605.91     1552.49     45.02 o
   2   3  12     2389.93     2334.01     52.07 o
   3   3  12     1334.04     1324.68     45.34 o
   4   3  12       73.70       72.69     23.80 o
   5   3  12      258.75      233.49     34.33 o
  -3   4  12     1047.05      973.11     95.97 o
  -2   4  12      554.42      531.80     41.19 o
  -1   4  12      259.36      249.12     32.19 o
   0   4  12      288.28      284.17     32.19 o
   1   4  12     1943.11     1892.43     58.40 o
   2   4  12     2725.13     2556.68     65.47 o
   3   4  12      748.16      698.97     64.41 o
   4   4  12      263.55      302.37     36.65 o
   5   4  12      518.29      534.20     43.66 o
  -2   5  12     1090.52     1081.72    100.19 o
  -1   5  12       37.33       37.18     39.33 o
   0   5  12      575.04      534.31     40.09 o
   1   5  12     1168.02     1060.80     49.24 o
   2   5  12     1809.52     1805.97     74.06 o
   3   5  12      573.74      563.49     40.11 o
   4   5  12      518.89      534.82     45.40 o
   5   5  12      659.11      657.57     83.07 o
   6   5  12      363.95      389.15     69.06 o
   0   6  12      366.30      325.50     50.76 o
   1   6  12     1223.40     1124.30     62.97 o
   2   6  12      802.61      751.94     46.31 o
   3   6  12      772.26      761.66     46.79 o
   4   6  12      652.04      817.12     90.97 o
   5   6  12      300.36      243.29     67.74 o
   2   7  12      435.74      308.38     57.84 o
   3   7  12      871.44      734.28     83.77 o
  -3  -6  13       94.87       23.41     56.88 o
  -2  -6  13      509.34      488.53     54.56 o
  -1  -6  13      395.91      324.47     68.80 o
   0  -6  13      817.45      683.16     85.25 o
   1  -6  13      101.59      115.74     57.97 o
  -4  -5  13      173.78      177.86     50.08 o
  -3  -5  13      126.03      117.53     30.41 o
  -2  -5  13      789.00      784.12     52.98 o
  -1  -5  13     1653.71     1523.00     54.05 o
   0  -5  13      207.98      191.11     34.47 o
  -4  -4  13       87.65      108.95     44.60 o
  -3  -4  13      316.39      358.87     33.06 o
  -2  -4  13      842.82      826.83     41.28 o
  -1  -4  13      960.33      961.82     54.63 o
   0  -4  13      617.41      607.55     44.90 o
   1  -4  13      510.31      518.53     45.04 o
   2  -4  13      470.45      462.03     58.73 o
  -4  -3  13      218.43      219.58     35.29 o
  -3  -3  13      836.96      834.84     40.88 o
  -2  -3  13      773.84      776.07     38.38 o
  -1  -3  13      707.09      715.46     35.86 o
   0  -3  13      635.14      662.97     45.65 o
   1  -3  13      842.37      855.83     39.69 o
   2  -3  13      566.38      595.37     44.53 o
   3  -3  13      139.84      135.20     49.37 o
  -4  -2  13      566.19      547.23     42.59 o
  -3  -2  13      469.33      536.16     41.29 o
  -2  -2  13     1308.14     1299.51     68.34 o
  -1  -2  13      458.78      463.19     31.46 o
   0  -2  13     1402.54     1439.65     52.90 o
   1  -2  13     1248.34     1139.39     47.34 o
   2  -2  13      324.48      334.44     36.03 o
   3  -2  13      105.02       98.02     27.11 o
   4  -2  13      440.60      478.14     48.07 o
  -4  -1  13      502.98      494.68     53.57 o
  -3  -1  13      855.45      811.03     47.33 o
  -2  -1  13      325.80      368.11     30.10 o
  -1  -1  13      951.99      974.72     76.92 o
   0  -1  13     2330.51     2413.20     46.92 o
   1  -1  13     1174.66     1189.31     43.55 o
   2  -1  13      215.80      181.52     27.07 o
   3  -1  13      310.07      298.91     32.00 o
   4  -1  13      543.20      451.41     41.11 o
   5  -1  13      958.84      675.33     89.26 o
  -5   0  13      617.24      442.51     76.38 o
  -4   0  13     1231.84     1145.92     67.66 o
  -3   0  13      989.03      958.10     66.63 o
  -2   0  13       69.34       97.74     27.38 o
  -1   0  13     1006.97     1076.92     39.51 o
   0   0  13     1283.47     1409.75     42.45 o
   1   0  13     2268.72     2434.36     62.04 o
   2   0  13      328.57      344.91     30.52 o
   3   0  13      196.80      183.88     28.44 o
   4   0  13     1256.94     1315.85     81.96 o
   5   0  13      367.52      302.74     38.48 o
  -5   1  13      740.57      658.37     80.93 o
  -4   1  13     1147.02     1250.88     77.86 o
  -3   1  13       58.27       76.61     25.59 o
  -2   1  13      733.70      788.13     45.38 o
  -1   1  13     1510.57     1553.71     48.16 o
   0   1  13     3081.44     3258.63    104.06 o
   1   1  13      288.82      304.71     23.84 o
   2   1  13      286.26      327.54     31.74 o
   3   1  13      803.54      924.85     43.76 o
   4   1  13      515.53      539.25     37.52 o
   5   1  13      773.70      776.62     60.09 o
  -4   2  13      399.38      348.33     45.38 o
  -3   2  13      521.65      499.22     37.50 o
  -2   2  13      321.82      340.04     32.97 o
  -1   2  13     1328.18     1348.63     74.78 o
   0   2  13     1470.40     1446.81     40.18 o
   1   2  13      839.91      882.90     42.67 o
   2   2  13     1105.22     1073.62     73.67 o
   3   2  13      736.61      761.46     40.48 o
   4   2  13      356.99      396.03     39.44 o
   5   2  13      356.90      358.54     39.78 o
  -3   3  13      151.18      177.18     38.82 o
  -2   3  13      540.73      569.69     41.57 o
  -1   3  13     1031.68     1038.17     46.98 o
   0   3  13      738.69      738.75     40.22 o
   1   3  13     1350.35     1281.41     57.34 o
   2   3  13     1043.93     1026.49     45.52 o
   3   3  13      612.62      622.94     45.59 o
   4   3  13      203.40      211.15     35.17 o
   5   3  13      443.06      477.10     55.60 o
  -3   4  13      408.20      312.73     69.98 o
  -2   4  13      994.41      923.35     50.94 o
  -1   4  13      940.75      918.63     48.24 o
   0   4  13      396.75      289.63     33.96 o
   1   4  13      978.68      961.40     45.89 o
   2   4  13     1056.74     1026.49     72.84 o
   3   4  13      599.20      630.77     43.45 o
   4   4  13      146.04      157.01     35.09 o
  -1   5  13      173.15      187.47     65.11 o
   0   5  13      945.30      871.91     48.45 o
   1   5  13     1338.19     1249.21    106.12 o
   2   5  13     1573.42     1437.78     57.12 o
   3   5  13       81.65       94.98     33.09 o
   4   5  13      222.59      247.89     68.70 o
   5   5  13      469.03      374.55     69.38 o
   1   6  13     1625.75     1410.63     60.18 o
   2   6  13      639.82      537.34     42.76 o
   3   6  13      279.91      198.53     43.94 o
   4   6  13      251.01      180.41     69.25 o
  -3  -5  14      174.99      129.84     72.51 o
  -2  -5  14      942.04      847.68    188.54 o
  -1  -5  14      660.89      506.05     77.23 o
  -4  -4  14       94.90       96.38     44.73 o
  -3  -4  14      322.06      295.52     34.58 o
  -2  -4  14      852.78      804.79     51.45 o
  -1  -4  14      985.05      944.66     65.31 o
   0  -4  14      444.93      468.30     43.93 o
   1  -4  14       66.98       59.50     47.93 o
  -4  -3  14       76.33       63.11     39.57 o
  -3  -3  14      191.38      172.35     28.79 o
  -2  -3  14     1683.45     1592.14     67.50 o
  -1  -3  14     1343.30     1437.37     62.03 o
   0  -3  14      289.79      310.95     39.45 o
   1  -3  14      501.93      494.85     35.43 o
   2  -3  14      153.43      138.18     36.25 o
  -4  -2  14      117.56      105.14     66.88 o
  -3  -2  14      817.18      859.05     50.63 o
  -2  -2  14      694.06      708.48     38.36 o
  -1  -2  14      698.42      727.49     36.66 o
   0  -2  14      858.14      892.56     49.85 o
   1  -2  14      803.78      767.96     45.08 o
   2  -2  14      456.96      449.17     35.43 o
   3  -2  14      140.24      127.73     28.56 o
   4  -2  14      425.45      255.61     75.71 o
  -4  -1  14      228.96      154.86     39.83 o
  -3  -1  14      725.69      810.16     49.83 o
  -2  -1  14      957.36      952.87     49.76 o
  -1  -1  14      751.79      776.49     49.71 o
   0  -1  14      890.57      955.44     42.52 o
   1  -1  14     1060.56     1075.34     52.15 o
   2  -1  14      174.44      194.47     28.29 o
   3  -1  14      173.74      146.53     28.76 o
   4  -1  14      712.29      687.24     49.03 o
   5  -1  14     1104.31      893.67    100.83 o
  -4   0  14      448.73      538.30     54.16 o
  -3   0  14      439.46      426.73     41.47 o
  -2   0  14      353.39      387.14     37.87 o
  -1   0  14     1077.72     1150.66     50.83 o
   0   0  14     3086.78     3327.56     67.49 o
   1   0  14      407.92      461.07     33.68 o
   2   0  14      212.16      210.27     29.24 o
   3   0  14      143.97      133.44     28.53 o
   4   0  14      978.63      951.41     46.27 o
   5   0  14      550.86      506.29     53.83 o
  -4   1  14      671.69      574.52     76.85 o
  -3   1  14      174.79      167.56     40.88 o
  -2   1  14      410.23      390.48     36.78 o
  -1   1  14     1278.95     1305.61     46.55 o
   0   1  14     1383.98     1445.05     67.96 o
   1   1  14     1433.30     1541.00     49.34 o
   2   1  14       53.76       44.50     25.54 o
   3   1  14      584.39      626.31     40.08 o
   4   1  14      807.96      805.52     44.78 o
   5   1  14      751.69      747.11     72.33 o
  -4   2  14      497.77      431.09     66.90 o
  -3   2  14      285.92      231.55     40.58 o
  -2   2  14      176.97      212.88     46.12 o
  -1   2  14     1533.31     1511.45     60.42 o
   0   2  14     1638.82     1768.33     82.29 o
   1   2  14      469.77      443.21     31.55 o
   2   2  14      384.88      411.91     34.57 o
   3   2  14      609.40      657.13     39.64 o
   4   2  14      517.70      552.85     39.98 o
   5   2  14      436.89      329.22     66.67 o
  -3   3  14       39.37       22.68     47.46 o
  -2   3  14      529.67      511.60     41.29 o
  -1   3  14     2094.06     2143.98     83.36 o
   0   3  14     1348.60     1261.92     65.95 o
   1   3  14      418.14      438.37     33.82 o
   2   3  14      427.23      478.96     56.54 o
   3   3  14      344.73      340.08     33.09 o
   4   3  14      546.35      524.77     49.69 o
  -2   4  14      699.73      684.52     82.48 o
  -1   4  14      347.09      317.58     36.28 o
   0   4  14      967.38      987.96     54.38 o
   1   4  14      768.90      725.95     43.70 o
   2   4  14     1195.38     1213.23     73.65 o
   3   4  14      480.58      518.33     57.42 o
  -1   5  14      834.09      705.41     90.51 o
   0   5  14      413.45      303.12     36.72 o
   1   5  14     1068.04      988.94     59.46 o
   2   5  14      722.76      753.13     50.00 o
   3   5  14      124.47      141.05     55.80 o
   1   6  14     1346.55     1239.58     97.74 o
   2   6  14      245.80      202.15     41.69 o
   3   6  14      301.32      255.43     69.41 o
  -3  -4  15      220.42      245.82     73.88 o
  -2  -4  15      613.75      522.61     65.57 o
  -1  -4  15      773.75      733.03     88.87 o
   0  -4  15      316.19      304.03     66.83 o
  -3  -3  15      497.43      485.97     44.45 o
  -2  -3  15     1300.35     1224.11    106.31 o
  -1  -3  15      403.06      427.84     44.32 o
   0  -3  15       46.92       61.37     33.95 o
   1  -3  15      252.63      304.61     42.06 o
   2  -3  15      582.30      606.30     76.83 o
  -4  -2  15       80.15      112.62     56.70 o
  -3  -2  15      671.66      680.35     58.91 o
  -2  -2  15     1096.06     1093.81     51.79 o
  -1  -2  15      604.28      589.94     62.39 o
   0  -2  15      230.39      218.59     47.75 o
   1  -2  15      310.59      300.62     31.24 o
   2  -2  15      552.61      519.06     38.16 o
   3  -2  15      364.77      331.66     44.35 o
  -4  -1  15      207.02      225.51     76.89 o
  -3  -1  15      868.07      873.01     51.86 o
  -2  -1  15      852.74      884.83     50.22 o
  -1  -1  15      624.67      644.51     36.21 o
   0  -1  15      407.35      445.95     41.53 o
   1  -1  15      556.08      561.88     42.41 o
   2  -1  15      333.92      366.36     34.30 o
   3  -1  15      354.78      352.17     35.95 o
   4  -1  15      944.73      855.05     89.46 o
  -3   0  15      737.41      728.74     49.13 o
  -2   0  15      815.80      874.16     49.64 o
  -1   0  15      296.87      307.92     35.72 o
   0   0  15      496.15      561.83     35.35 o
   1   0  15      772.27      807.06     41.56 o
   2   0  15      337.42      353.41     35.00 o
   3   0  15      440.59      427.62     36.19 o
   4   0  15      725.38      614.60     58.71 o
  -3   1  15      742.85      831.60     62.50 o
  -2   1  15      420.72      413.22     40.70 o
  -1   1  15      834.09      869.88     59.01 o
   0   1  15     1401.28     1490.77     60.01 o
   1   1  15      137.33      167.50     28.97 o
   2   1  15      128.90      146.80     27.76 o
   3   1  15      682.82      795.07     43.99 o
   4   1  15     1097.86     1085.97     62.73 o
   5   1  15      749.88      660.85     87.88 o
  -3   2  15      256.93      208.46     58.00 o
  -2   2  15      314.64      282.75     61.45 o
  -1   2  15     1349.89     1466.07     62.29 o
   0   2  15      930.64      929.18     44.19 o
   1   2  15      426.01      415.40     40.91 o
   2   2  15      164.21      178.90     29.52 o
   3   2  15      519.69      550.41     39.67 o
   4   2  15     1329.76     1197.28    176.43 o
  -2   3  15      758.48      677.79     80.02 o
  -1   3  15      855.56      842.77     60.63 o
   0   3  15      610.89      604.23     45.33 o
   1   3  15      179.81      188.26     34.82 o
   2   3  15      250.81      230.07     38.46 o
   3   3  15     1313.27     1342.99     82.02 o
   4   3  15      552.50      472.07    128.46 o
  -1   4  15     1271.90     1198.03     96.20 o
   0   4  15      538.15      479.75     49.77 o
   1   4  15      146.66      133.12     32.20 o
   2   4  15      513.11      430.79     53.93 o
   1   5  15      387.11      342.95     62.42 o
  -2  -3  16      436.38      397.64     73.22 o
  -1  -3  16      714.31      595.07     80.51 o
   0  -3  16       28.73       -6.62     53.34 o
   1  -3  16      256.19      274.46     64.61 o
  -3  -2  16      479.06      515.88     71.37 o
  -1  -2  16      205.02      205.96     37.86 o
   0  -2  16      221.58      221.67     37.93 o
   1  -2  16      182.47      124.31     43.39 o
   2  -2  16      716.69      702.42    130.25 o
  -3  -1  16     1122.54     1114.10     92.30 o
  -2  -1  16     1090.53     1036.11     64.07 o
  -1  -1  16      256.47      284.87     56.95 o
   0  -1  16       45.38       47.56     32.69 o
   1  -1  16      199.42      229.38     37.51 o
   2  -1  16     1074.31     1043.02     54.50 o
   3  -1  16      430.22      232.07     69.78 o
  -2   0  16      699.76      655.16     90.87 o
  -1   0  16      399.39      434.66     38.28 o
   0   0  16      335.93      402.08     56.29 o
   1   0  16      868.67      848.44     44.28 o
   2   0  16       63.51       71.71     28.80 o
   3   0  16      526.77      481.11     54.11 o
  -2   1  16      673.67      732.06     77.63 o
  -1   1  16      362.31      418.66     52.32 o
   0   1  16      460.78      525.60     56.77 o
   1   1  16      260.01      270.33     40.49 o
   2   1  16      411.15      388.52     35.47 o
   3   1  16      547.04      550.24     47.89 o
  -1   2  16      698.40      732.14     78.11 o
   0   2  16      463.87      482.08     44.68 o
   1   2  16      192.11      203.44     37.63 o
   2   2  16      251.23      261.56     47.71 o
   3   2  16      502.76      467.53     47.30 o
   4   2  16     1252.65     1051.27    102.12 o
   0   3  16      963.18      929.10     64.48 o
   1   3  16       44.64       91.35     62.63 o
   2   3  16      108.33      140.21     71.03 o
   3   3  16      960.11     1049.07    103.29 o
   0  -2  17      153.15      108.06     57.19 o
   0  -1  17       73.90       74.29     52.76 o
   1  -1  17     1145.44      971.45     94.06 o
   2  -1  17      430.40      353.53     67.70 o
  -2   0  17      500.12      438.99     63.83 o
   1   0  17      272.12      242.53     62.89 o
   2   0  17     1154.95     1017.57     68.11 o
   1   1  17      747.37      660.55     82.17 o
   2   1  17      427.56      429.50     49.47 o
  -1   2  17      211.29      141.95     58.53 o
   1   2  17      518.15      508.86     77.12 o
 
